# Supplementary material for: DRG2 is required for surface localization of PD-L1 and the efficacy of anti-PD-1 therapy
Source: Cell Death Discov. 2024 May 27;10:260. doi: 10.1038/s41420-024-02027-x (PMC11130180; doi:10.1038/s41420-024-02027-x)
Supplement: Supplementary file 2 — Table S1 [file 41420_2024_2027_MOESM2_ESM.xlsx]

## Sheet: Table S1
Table S1. Differentially expressed genes (DEGs) (adjusted p value < 0.05 with an absolute log2FC>1.0) in IFN-γ-treated B16F10/pLKO
Genes	logFC	logCPM	LR	PValue
9930111J21Rik2	14.2682	5.46081	534.396	3.12245e-118
H2-Aa	13.7046	5.16361	635.569	3.07361e-140
Tgtp1	13.4462	9.63656	3860.94	0
Gbp9	13.2324	4.2971	835.165	1.22088e-183
Gbp11	13.1608	4.39677	740.174	5.49369e-163
Gbp8	12.9468	4.12261	404.869	4.79772e-90
Apol6	12.9101	7.79757	2896.83	0
Gvin1	12.8363	4.26634	456.49	2.79036e-101
Mpeg1	12.7822	4.44815	670.062	9.68486e-148
Ly6a	12.7507	3.96821	382.557	3.45358e-85
RP23-100J23.5	12.7388	3.87244	733.843	1.30767e-161
Gm4955	12.5574	3.70616	410.025	3.62002e-91
Gbp4	12.556	9.19382	2784.92	0
Ciita	12.2138	5.73118	2058.14	0
Gbp10	12.1591	8.46482	2382.22	0
Gm12185	12.101	8.64288	3552.82	0
Ly6c1	12.0741	3.34907	267.105	4.85264e-60
Iigp1	12.0574	10.1994	3220.98	0
Olfr56	11.9047	5.33608	1636.55	0
Cd74	11.8682	7.34694	1314.16	9.46426e-288
Gm5970	11.8557	3.11208	551.816	5.06839e-122
Gm4951	11.7285	7.12701	1946.45	0
F830016B08Rik	11.7183	5.99145	811.816	1.45594e-178
Gbp5	11.6817	5.38315	1644.72	0
Gm4841	11.598	6.76841	2045.96	0
Gm12250	11.3425	7.81133	3061.62	0
Gbp6	11.3012	9.44836	3508.03	0
Zbp1	11.1989	7.90781	2893.45	0
Gm4070	10.9815	2.48963	173.168	1.50433e-39
AI607873	10.9218	4.33956	593.845	3.65225e-131
H2-Ab1	10.8448	5.31886	911.49	3.11927e-200
Tgtp2	10.8253	9.86088	2801.58	0
Serping1	10.4982	1.56774	193.319	5.99533e-44
Apol10b	10.4605	4.79633	922.222	1.44907e-202
Irf8	10.4162	6.74968	2266.65	0
Cxcl9	10.3132	4.86957	303.747	5.02785e-68
H2-Q4	10.2318	1.13754	167.054	3.25486e-38
Gbp2	10.0555	10.6111	3669.65	0
Ifi47	10.0479	8.06305	3308.04	0
H2-Eb1	10.0429	5.39854	1006.05	8.69858e-221
Prph	10.0309	8.14289	3144.36	0
Igtp	10.0017	9.95338	2689.78	0
Slamf8	9.99591	3.78698	721.788	5.46709e-159
C4b	9.99272	6.66574	2367.87	0
Psmb8	9.93773	6.89956	2582.85	0
Mnda	9.7589	6.62899	1853.6	0
Psmb9	9.57723	6.65597	2438.31	0
Batf2	9.56117	5.5372	2056.7	0
Serpina3f	9.54062	2.72167	352.118	1.46497e-78
Sp110	9.52467	5.37551	1456.58	1.06776e-318
Acta2	9.4959	0.516167	123.926	8.74529e-29
Pydc3	9.30994	2.67102	216.588	5.02051e-49
Tex14	9.29363	0.812258	84.8216	3.26542e-20
Casp12	9.28112	3.46251	592.544	7.00847e-131
9330175E14Rik	9.27567	4.03998	864.119	6.1944e-190
BC023105	9.26754	2.80739	371.937	7.08523e-83
Ifi204	9.1419	7.10753	1783.98	0
Ifi203	9.13462	6.47677	1397.1	8.97277e-306
Gm5431	9.11966	0.894689	110.938	6.10448e-26
Col28a1	8.97998	0.571495	98.3849	3.44478e-23
Mndal	8.79218	5.38548	1224.29	3.20489e-268
Ubd	8.69473	-0.0948207	72.8299	1.41323e-17
Insrr	8.63914	-0.282148	79.5186	4.77715e-19
Oas3	8.62223	4.86824	387.849	2.43289e-86
Fbn1	8.5725	2.00676	244.646	3.81609e-55
Ctss	8.52363	2.05619	251.949	9.76365e-57
Clec2d	8.46414	3.94508	727.582	3.00591e-160
Phf11b	8.43987	1.73234	194.45	3.39634e-44
Kcnt1	8.39543	-0.207508	62.1714	3.14824e-15
H2-T24	8.38407	-0.34461	79.4895	4.84801e-19
A530040E14Rik	8.35498	2.72331	347.336	1.61128e-77
Prdm1	8.32614	1.8491	250.256	2.28376e-56
H2-T23	8.32236	7.19914	2336.66	0
Casp4	8.31576	-0.872856	59.8588	1.01912e-14
Fam26f	8.25534	0.150253	70.9377	3.6869e-17
Misp	8.24841	-0.419548	73.5583	9.77062e-18
2310001H17Rik	8.24829	-0.574523	70.9093	3.7404e-17
Apol7a	8.1086	-1.00815	66.3346	3.80525e-16
Rhbg	8.06201	-0.124988	54.3408	1.68563e-13
9930111J21Rik1	8.02047	3.36355	306.197	1.47119e-68
Phf11d	7.97356	5.27918	909.167	9.97942e-200
Ifi44	7.93003	4.14862	391.57	3.76689e-87
2410017I17Rik	7.89084	-0.592542	52.5398	4.21617e-13
Fcgr4	7.83037	2.55181	315.677	1.26627e-70
Gm2619	7.77909	-1.23787	47.0362	6.96868e-12
Pacsin1	7.74922	4.61488	1044.77	3.34044e-229
H2-DMa	7.74725	5.25196	1125.84	7.9969e-247
Gal3st2	7.72856	-0.920998	49.275	2.22476e-12
Tnfsf10	7.64122	3.00866	314.23	2.61723e-70
Tmem265	7.62305	-1.33204	38.7782	4.74796e-10
Zfp781	7.61673	-1.63548	22.5394	2.05881e-06
1700123I01Rik	7.59938	-1.23856	46.2104	1.06214e-11
Irgm2	7.58811	8.87447	1976.94	0
Gbp7	7.57745	8.49221	1767.27	0
Gm20784	7.47557	-2.18332	13.6497	0.000220282
Gm16026	7.4531	-1.41858	41.8113	1.00523e-10
A530032D15Rik	7.4241	1.16252	147.931	4.9118e-34
H2afy2	7.37167	-1.22368	42.632	6.60681e-11
Cd79b	7.34949	-1.63948	36.3198	1.67452e-09
Gm16340	7.33763	-1.65374	28.8204	7.94117e-08
Ccrl2	7.33256	2.31606	268.046	3.0252e-60
Slfn5	7.26347	-1.24998	38.3358	5.95611e-10
Apol9b	7.25531	6.0263	1286.33	1.05434e-281
H2-T10	7.24867	0.711967	130.343	3.44711e-30
Cdh15	7.20507	2.25791	308.262	5.22206e-69
Oasl2	7.18268	6.46112	1149.53	5.67227e-252
Adgrd1	7.15587	-1.55403	40.0112	2.52516e-10
Gbp3	7.14194	7.7633	2695.8	0
Alox12	7.11131	-1.3784	34.8333	3.59184e-09
Slfn8	7.1106	4.55643	710.235	1.77839e-156
Apol9a	7.08637	6.94435	1238.9	2.1417e-271
Gm12191	7.06886	-0.757451	12.2422	0.000467214
Ifi205	7.0628	0.767565	90.0892	2.27666e-21
Il12rb1	7.05773	2.10938	275.701	6.49229e-62
Gm5532	7.04817	-1.21302	35.5153	2.53054e-09
Gm18853	7.02719	-1.59749	26.8093	2.24551e-07
Serpina3g	7.01481	0.584243	106.968	4.52488e-25
Atp8b4	6.98419	-1.91897	35.2091	2.96141e-09
Gm7609	6.89738	1.22961	125.86	3.30025e-29
Rps19-ps1	6.86093	-2.51123	35.7348	2.26094e-09
Tap2	6.85608	7.19967	2178.71	0
Gm14438	6.81827	-2.19092	18.0678	2.13172e-05
Ccdc162	6.81599	-1.81507	33.4763	7.21368e-09
Klrk1	6.77889	-1.96275	31.6828	1.81523e-08
Serpina3i	6.76638	-1.85485	30.5037	3.33235e-08
Slco2a1	6.71575	1.88801	169.578	9.14739e-39
Zfp536	6.70599	-0.426296	66.5153	3.47196e-16
Kcnt2	6.6926	0.861275	135.876	2.12433e-31
Fam189a1	6.59709	-1.53842	28.7289	8.32529e-08
Gja4	6.57849	1.11785	138.628	5.31101e-32
Socs1	6.54176	4.96997	1130.72	6.95915e-248
Flt1	6.52753	-1.26638	27.9478	1.24632e-07
Cxcl11	6.52005	0.889355	89.2382	3.50022e-21
Cntn6	6.46346	-2.47112	28.2311	1.07662e-07
Sema3g	6.456	4.25323	1030.63	3.93936e-226
Nlrc5	6.40637	6.63243	1718.34	0
Ccl2	6.40463	-2.60484	24.9397	5.91509e-07
Gm15990	6.38027	-2.03407	24.5041	7.41509e-07
Gm7582	6.37012	-1.75321	21.4971	3.54358e-06
Ttc16	6.35004	0.412701	113.144	2.00626e-26
Ccl8	6.34459	-2.40881	16.1699	5.79071e-05
Cngb3	6.32476	-1.83418	22.1157	2.56704e-06
Gm15856	6.30934	-2.20974	23.5494	1.21749e-06
1500015O10Rik	6.30107	-2.18197	19.5742	9.67679e-06
Rspo3	6.26955	1.24189	156.977	5.17696e-36
Gm7645	6.25877	-2.33278	16.0142	6.28696e-05
Clec1a	6.24926	-2.40917	22.8923	1.71341e-06
Parp14	6.21609	8.12401	1942.91	0
Gm6741	6.19575	-1.89639	10.0497	0.00152374
Epsti1	6.15922	4.22968	846.116	5.08182e-186
Aldh1a1	6.15378	-0.967042	20.7445	5.24808e-06
N28178	6.1536	-2.91854	20.6499	5.51411e-06
Apobec3	6.12216	2.58649	283.013	1.65593e-63
Xdh	6.116	3.41362	302.955	7.48256e-68
Hrh2	6.0811	-2.05829	20.8977	4.8448e-06
H2-Eb2	6.07355	-2.26397	21.6696	3.23887e-06
Tcp11x2	6.06873	-0.51663	60.5309	7.24336e-15
Il7	6.06022	-0.78309	69.2351	8.74007e-17
H2-M3	6.04314	1.26564	149.098	2.72911e-34
Dmrtc1a	5.99924	-2.18083	14.9664	0.000109443
Tap1	5.98938	7.47897	1660.63	0
Ocln	5.98415	0.124386	63.8497	1.34283e-15
Gm8995	5.98315	-2.26466	12.0064	0.000530194
Klkb1	5.96122	-1.8591	11.5243	0.000686935
Ifit3	5.94454	8.62646	1095.03	3.97181e-240
Dnase1l3	5.91292	-0.53405	44.093	3.13145e-11
1700026D08Rik	5.89179	-2.4396	18.0599	2.14065e-05
Prss53	5.86162	-2.67746	14.1484	0.000168937
Nod1	5.82976	6.22597	1375.57	4.27545e-301
Trim30d	5.80969	3.34313	401.407	2.72089e-89
Tnfrsf14	5.78737	1.47983	178.41	1.07808e-40
Irf5	5.78551	-0.584311	51.5855	6.85454e-13
Gm16685	5.78402	-2.47114	15.4603	8.42563e-05
Irgm1	5.78207	9.61205	1672.45	0
Cemip	5.77638	-2.13052	16.0257	6.24869e-05
H2-DMb2	5.76598	-1.99112	11.9507	0.000546268
Pla1a	5.76041	-2.44065	15.7273	7.316e-05
Strc	5.66774	-1.92065	16.2195	5.64117e-05
AW112010	5.66392	-2.34988	16.3537	5.2553e-05
Irf1	5.66238	8.38036	1489.29	0
Armc3	5.65055	-2.47322	14.7972	0.000119712
Psmb10	5.62069	7.77003	1836.12	0
Glrp1	5.56569	-2.60647	13.5315	0.00023459
C3	5.54688	-2.47164	14.2712	0.000158266
Uba7	5.54443	4.78058	723.556	2.25589e-159
Fam189a2	5.5434	-2.13233	15.2899	9.22069e-05
1700011M02Rik	5.53864	-2.60591	13.7473	0.00020912
Jakmip1	5.51444	-2.60663	12.6432	0.00037694
Gm15753	5.49067	-0.887002	37.0368	1.15919e-09
Gm13203	5.48486	-2.96422	10.367	0.00128289
Il18rap	5.44571	-2.64053	11.2873	0.000780379
Prss46	5.44227	-2.96244	11.7718	0.000601353
Gm28177	5.42021	-0.408817	53.3133	2.84374e-13
Gm19684	5.4146	-2.50425	13.6733	0.000217523
Ms4a4d	5.40311	-1.77599	13.3125	0.000263643
Pyhin1	5.39751	-3.15628	12.279	0.000458072
Trim5	5.33061	3.4871	345.762	3.5477e-77
Stat4	5.30038	-3.07402	10.9967	0.000912731
Atp2c2	5.29949	-1.15606	41.2913	1.31149e-10
Necab2	5.28188	-2.83394	11.5902	0.000663015
Nuak2	5.27002	-1.09511	40.128	2.37854e-10
Sp140	5.26822	4.42842	715.006	1.63187e-157
BC023719	5.268	-3.10525	12.5294	0.000400607
Lrrtm2	5.26674	-3.26222	12.765	0.000353162
Parm1	5.26497	-3.20796	13.0783	0.000298738
Gm15133	5.264	-3.00915	13.1877	0.000281795
Mrvi1	5.26368	-2.5042	12.3605	0.000438519
Ifit3b	5.24481	6.33021	978.358	9.08743e-215
4930417H01Rik	5.24342	-3.05703	11.2268	0.000806255
Sp100	5.2283	5.58991	635.112	3.86348e-140
Aurkc	5.20817	-2.94861	11.9415	0.000548971
Kif5c	5.20377	0.506366	84.1882	4.49853e-20
Slfn2	5.16878	0.299402	101.466	7.26872e-24
Ak7	5.15275	1.67424	130.066	3.96473e-30
Rhov	5.14147	-3.05579	8.78867	0.00303107
Tmem140	5.13791	6.25912	1296.42	6.79372e-284
Arhgap28	5.11089	-1.87421	30.7775	2.89375e-08
9530082P21Rik	5.10989	2.89605	328.498	2.04151e-73
Trim12c	5.10549	5.70226	615.728	6.35273e-136
Asb15	5.10476	1.25798	121.749	2.61928e-28
Gm10822	5.10291	-2.83456	10.1681	0.00142893
Pdgfd	5.09891	-3.26259	11.7242	0.000616919
Clca3a1	5.09687	-2.71594	11.3442	0.000756837
Slc27a2	5.09541	-2.50473	10.9969	0.000912651
Prm1	5.09471	-2.47225	10.8186	0.00100484
Alx3	5.0884	-2.60728	10.8144	0.00100715
Abcb11	5.07667	-3.26331	9.48161	0.00207542
Gsdmd	5.07469	4.40028	749.896	4.2263e-165
Milr1	5.07065	-0.901595	37.3209	1.00207e-09
Prr5l	5.05413	-2.87628	8.6618	0.00324949
Trpc5os	5.05309	-3.20846	8.5665	0.00342406
Ido1	5.03086	-0.505279	53.4184	2.69564e-13
Irf7	4.96589	2.17244	291.993	1.8291e-65
Lrrc2	4.96044	-1.55451	35.8405	2.14154e-09
H2-K1	4.95704	7.70638	560.036	8.25652e-124
Dhx58	4.94537	5.14669	586.591	1.3814e-129
C130026I21Rik	4.93741	3.76571	480.716	1.49268e-106
Lipc	4.9364	-2.9635	8.8498	0.00293121
Il2rb	4.93597	-2.50375	8.88206	0.00287987
Bgn	4.93066	-3.1557	9.25598	0.00234728
Unc93a	4.92885	0.294862	58.8568	1.69573e-14
Spata9	4.92247	-3.26298	8.91118	0.0028343
Angpt1	4.91784	-2.83408	9.60067	0.00194507
Ly6c2	4.91308	-3.22167	10.2702	0.00135198
Lum	4.91174	-2.96362	10.0509	0.00152277
RP24-142B15.5	4.9016	-3.37829	9.25411	0.00234968
1110002E22Rik	4.89639	1.06514	84.8628	3.19799e-20
Ptpn22	4.89577	-3.01007	8.55308	0.00344938
Evi2b	4.89572	-3.1559	8.54606	0.00346272
Gm16092	4.89528	-3.32088	8.90941	0.00283704
Olfr920	4.88117	-3.05733	8.45657	0.00363727
Gm15433	4.87798	-0.0832299	56.417	5.86202e-14
Stat1	4.85619	9.78041	1219.26	3.98484e-267
Ddx60	4.78687	3.44322	284.718	7.03894e-64
Phf11a	4.78098	-0.910343	40.5939	1.87393e-10
Ccdc36	4.76568	-0.308604	52.0484	5.41495e-13
Gm12592	4.73139	0.170706	58.2712	2.28364e-14
Gm28539	4.72662	-2.78494	8.7952	0.00302024
Ube2l6	4.72605	6.89709	1146.78	2.25012e-251
Gm20441	4.71892	-3.49872	8.56196	0.0034326
Cyp27a1	4.69824	-2.91947	8.69338	0.00319367
Gm3008	4.69781	-3.4394	8.79937	0.00301335
Cd274	4.69768	7.1679	1402.62	5.6586e-307
Mcidas	4.69639	-3.26291	8.68449	0.00320929
Gm2666	4.6764	-1.48342	24.5552	7.22128e-07
Tapbpl	4.62046	6.46138	1488.05	0
Tgm2	4.61474	4.72933	620.846	4.89444e-137
Oas2	4.60177	3.42596	232.415	1.77331e-52
Trim12a	4.57202	4.99286	834.394	1.79627e-183
Meiob	4.55176	-1.64346	26.8802	2.16464e-07
Rapgef5	4.5378	-1.57276	24.7564	6.50527e-07
Mx1	4.48519	4.71884	465.855	2.55668e-103
Tapbp	4.44776	8.35801	655.117	1.72332e-144
Ifitm3	4.4449	6.89705	1037.37	1.35678e-227
Gm16094	4.44127	-1.79498	16.1503	5.85096e-05
Isg15	4.43617	5.82679	385.757	6.94407e-86
Psme2b	4.39088	2.23827	186.938	1.48141e-42
Xaf1	4.38621	5.61599	849.28	1.04238e-186
Cyp26a1	4.38418	-2.13141	19.5188	9.96165e-06
Fcgr2b	4.37519	-1.26336	36.2873	1.70274e-09
Slc6a1	4.35336	-1.73692	18.5535	1.65205e-05
Rtp4	4.33999	4.98331	821.457	1.16691e-180
Trim69	4.32518	-1.87674	23.4377	1.29025e-06
Mill2	4.27758	-0.650675	42.6651	6.49622e-11
Il18bp	4.25012	3.8203	521.055	2.49482e-115
Parp9	4.24575	7.41409	1182.81	3.3269e-259
Rab19	4.23986	-0.0387942	52.3929	4.5437e-13
Slc15a3	4.23982	-1.10528	42.3041	7.81281e-11
2010002M12Rik	4.23683	1.0148	90.1625	2.19381e-21
Ocm	4.22824	-2.15835	14.4633	0.000142917
Ccdc109b	4.2244	2.47157	217.643	2.95474e-49
Cxcl10	4.22303	8.85023	1339.31	3.24316e-293
Erap1	4.19325	6.88293	1312.8	1.86982e-287
Fas	4.16594	-0.199922	51.9033	5.83013e-13
4930599N23Rik	4.15195	-1.29212	29.7771	4.84679e-08
Trim34a	4.13809	4.04767	354.795	3.82731e-79
H2-DMb1	4.11268	5.55499	824.564	2.46307e-181
H2-T22	4.09986	6.83584	921.731	1.8526e-202
Gimap4	4.07943	-2.44099	13.462	0.000243447
AA467197	4.06748	0.429107	61.451	4.539e-15
Trim30a	4.06331	6.4696	485.771	1.18563e-107
Gm8113	4.05384	4.16838	484.084	2.76176e-107
Gm12216	4.05135	1.1443	95.8635	1.23086e-22
Usp18	4.03733	4.85058	496.059	6.84516e-110
Dtx3l	4.02935	7.47784	858.619	9.7238e-189
C1ra	3.98029	6.27223	985.013	3.25001e-216
Parp12	3.96821	8.21352	892.996	3.26901e-196
Pmp2	3.96528	0.0723474	72.6831	1.52228e-17
Rasa4	3.91624	3.12264	307.173	9.01596e-69
Muc1	3.90499	-0.304537	46.8931	7.49668e-12
Aspa	3.89449	-0.0248286	44.2956	2.82347e-11
Rbm47	3.8909	-0.607959	30.7927	2.87121e-08
Stat2	3.87038	6.95562	703.026	6.57101e-155
Psme2	3.85102	7.51896	1100.12	3.11463e-241
Gm16174	3.82875	-1.83348	22.79	1.80707e-06
Gja5	3.73915	0.735297	29.627	5.2371e-08
Rfx4	3.71691	-1.55373	21.9608	2.78273e-06
Rgs9	3.69245	-1.50192	21.0747	4.41723e-06
Isg20	3.6793	1.27208	87.093	1.03539e-20
D630029K05Rik	3.67175	-1.55591	21.406	3.71604e-06
Pydc4	3.66995	0.835092	68.7288	1.12978e-16
Adgrf3	3.66038	-0.225628	43.127	5.12993e-11
Scn10a	3.61856	-2.01073	13.5227	0.000235691
Hopx	3.61551	-2.71522	13.244	0.000273461
Tmsb4x	3.61279	2.03138	118.367	1.44133e-27
Apod	3.60484	-0.623528	38.2673	6.16876e-10
Hdc	3.60231	0.52794	65.4691	5.90331e-16
0610043K17Rik	3.59495	-2.2932	10.5684	0.00115036
Parp10	3.59348	6.12587	576.932	1.74381e-127
Hsh2d	3.59086	-0.471076	31.3545	2.14964e-08
Naip5	3.58011	-0.664684	40.041	2.48688e-10
Trafd1	3.57267	6.46741	834.259	1.92221e-183
Ifi35	3.56799	5.81547	764.622	2.65482e-168
Gm19705	3.55817	0.914366	87.6036	7.99801e-21
B2m	3.55588	9.40368	857.155	2.02348e-188
RP23-41J13.2	3.51634	-2.60554	11.7738	0.000600692
Nsun7	3.5126	-2.87575	11.1657	0.000833255
Ptpn18	3.50656	3.14681	270.526	8.71381e-61
Tm6sf1	3.5059	-2.53817	11.2506	0.000795979
Prkg2	3.5015	2.29767	204.667	2.00153e-46
Fbxo39	3.4886	-2.47277	10.3777	0.00127549
Kcna5	3.48022	-0.303529	40.2174	2.27219e-10
Tnfrsf21	3.4549	3.74902	384.372	1.39045e-85
Ifit1	3.42379	6.71327	411.924	1.39717e-91
Oas1a	3.41361	5.70284	449.636	8.65741e-100
Esr1	3.40974	0.430079	58.4968	2.03618e-14
H2-D1	3.40745	8.20376	737.272	2.3496e-162
Matn4	3.39677	-0.16626	53.2352	2.95913e-13
1110002J07Rik	3.39378	-1.96473	15.1395	9.98502e-05
Asap3	3.39264	1.55862	86.541	1.36869e-20
Bst2	3.37541	7.35086	791.636	3.55246e-174
Dnah10	3.3712	-0.749005	27.3796	1.67182e-07
Trim21	3.36531	5.43099	802.188	1.80455e-176
Alms1-ps2	3.35607	-2.20879	10.4209	0.001246
Mmp19	3.35566	-0.290254	43.313	4.66473e-11
AU020206	3.33981	3.97846	359.843	3.04704e-80
Rnf213	3.33535	9.19946	647.299	8.64187e-143
Icam2	3.32126	1.96701	117.505	2.2257e-27
Ifih1	3.31799	6.12118	379.492	1.60497e-84
AC107830.1	3.29094	0.805245	34.4267	4.42618e-09
Art1	3.28199	-1.67884	14.5244	0.000138357
Gm26510	3.28079	-1.73537	22.0328	2.68032e-06
Ecm2	3.27487	-2.83402	8.91643	0.00282616
Pkd1l3	3.26452	-0.0925969	43.9031	3.45035e-11
Dennd2d	3.26275	1.50003	99.323	2.14499e-23
Serpinb9	3.26135	4.6699	417.037	1.07757e-92
Il15ra	3.23376	2.24239	145.199	1.94328e-33
Vdr	3.23123	0.641724	58.4568	2.07803e-14
Eda	3.23019	-2.31927	10.8569	0.000984282
Nmi	3.20493	6.32705	769.55	2.25182e-169
Tph1	3.20048	-1.32234	14.2047	0.00016396
Fgf2	3.1993	-1.55556	15.1777	9.78516e-05
RP23-253G12.9	3.19802	2.49604	126.732	2.1263e-29
Clic5	3.18334	-0.726224	27.9317	1.25675e-07
Mgarp	3.18298	1.46296	76.9582	1.74613e-18
Cd248	3.17964	2.19974	70.9029	3.75253e-17
Nuggc	3.16438	1.6913	84.2553	4.34826e-20
Vwa5a	3.15433	6.17757	629.014	8.18919e-139
Gm14435	3.14578	-1.30873	10.2674	0.00135402
Naip6	3.14131	0.138426	41.1862	1.38398e-10
Rasl11a	3.13916	0.179537	38.4778	5.53814e-10
Gadd45g	3.13185	2.74748	124.682	5.97502e-29
Oas1g	3.1282	4.15029	345.009	5.17629e-77
Dnaaf3	3.12685	-0.975462	25.6574	4.07735e-07
Ctso	3.11361	2.68469	187.866	9.29203e-43
6030445D17Rik	3.10948	-2.03339	16.3474	5.27275e-05
Mx2	3.09627	2.58563	141.502	1.24968e-32
Lhx2	3.08874	-2.12875	9.61443	0.00193054
Herc6	3.06879	7.92061	669.221	1.47587e-147
Rsad2	3.06125	7.25603	326.696	5.04019e-73
RP24-328P2.5	3.05795	4.09466	227.453	2.14177e-51
Tvp23bos	3.04787	-2.03293	14.2523	0.000159862
Psme1	3.04602	7.84021	775.881	9.46535e-171
BC021891	3.04167	0.91963	52.9259	3.46368e-13
Tvp23a	3.02451	3.98026	367.461	6.68493e-82
Dnah1	3.02205	-2.15521	16.3547	5.25262e-05
Ypel4	3.01914	-1.83663	11.4969	0.000697129
Ccno	3.01102	-0.696558	25.628	4.13978e-07
Lck	2.9654	-0.232046	30.4246	3.47093e-08
G630090E17Rik	2.96221	-2.75316	11.6682	0.000635786
Themis2	2.95908	-2.47188	11.8849	0.000565904
Kif1a	2.94987	-2.47177	10.5457	0.00116457
Gm29083	2.94374	-1.69507	18.3099	1.87728e-05
P2ry12	2.93636	-0.555648	30.0756	4.15534e-08
Samd9l	2.9362	6.53149	374.62	1.84585e-83
Gfap	2.91875	1.84363	98.689	2.95433e-23
Pla2g16	2.90172	5.70374	385.37	8.43068e-86
Cmpk2	2.89269	6.13349	468.545	6.64353e-104
Dsp	2.88779	-0.357321	10.5363	0.00117051
Sorbs2	2.88066	4.37603	341.133	3.6158e-76
Kcnk2	2.84868	1.18584	63.756	1.40826e-15
Fam167b	2.84808	-2.47179	8.47861	0.00359346
Parp11	2.83881	6.70177	603.874	2.40537e-133
Col18a1	2.83088	0.653501	56.6852	5.11464e-14
Atp6v1c2	2.81272	-1.50423	18.2522	1.93504e-05
Il18	2.81007	1.07521	57.118	4.10436e-14
Rnf122	2.80629	1.24766	52.3159	4.72528e-13
A930015D03Rik	2.80019	-0.669204	28.9665	7.36427e-08
Rnf19b	2.79091	6.43263	564.474	8.94055e-125
Gabrg2	2.78952	-2.18166	9.34351	0.00223777
Gm26529	2.77214	-2.05605	9.05952	0.00261331
Gm11992	2.74716	2.08543	93.939	3.25394e-22
Samhd1	2.74123	8.13745	633.872	7.1909e-140
Oas1b	2.7332	1.9638	100.382	1.25668e-23
Idnk	2.71285	5.22881	436.963	4.95812e-97
Socs3	2.69894	4.09419	305.081	2.57489e-68
Akr1cl	2.69771	-1.10637	22.5936	2.00148e-06
Slfn10-ps	2.68888	-1.47781	15.0288	0.000105886
Cnksr1	2.68173	-1.55665	12.4047	0.00042826
Tmem255a	2.67466	0.326394	29.7493	4.91679e-08
Psmb11	2.66946	-2.67775	9.25313	0.00235094
Tmem106a	2.66916	2.91343	144.166	3.26763e-33
Atp8a2	2.63755	-1.7347	9.45966	0.0021004
Kitl	2.62426	2.41754	98.688	2.95582e-23
Gm16675	2.6145	0.204868	32.2185	1.37772e-08
Mvp	2.61102	6.0066	342.221	2.09532e-76
RP23-253G12.8	2.60597	-1.32111	17.4678	2.92208e-05
C130023A14Rik	2.60257	-0.803047	26.6553	2.43188e-07
Slc22a12	2.6021	-2.34796	10.8713	0.000976656
Rnf135	2.60083	4.7509	346.483	2.47232e-77
Atf3	2.59855	3.82528	172.322	2.30147e-39
Ifit2	2.59597	8.31554	205.914	1.06978e-46
Sod3	2.57333	0.167515	39.416	3.42486e-10
Gm12530	2.57246	-1.64224	15.2623	9.35636e-05
Tmem229b	2.57189	3.07312	165.684	6.4841e-38
Cdc42ep2	2.57087	0.53107	47.043	6.94476e-12
Pik3ip1	2.57039	4.59593	237.137	1.65547e-53
Bcl6	2.55649	3.69662	218.221	2.20972e-49
Plekhd1	2.55574	-0.797464	18.6629	1.55988e-05
Thpo	2.55288	-0.878658	18.8354	1.42499e-05
Itga2	2.55241	-1.52119	17.2521	3.27338e-05
Tnni3	2.5156	-1.98739	10.3129	0.00132105
Dgka	2.50758	-0.136286	30.2522	3.79355e-08
Gm26543	2.50402	-2.34874	8.60996	0.00334329
Frmd4b	2.49943	0.546108	30.3688	3.57229e-08
Notch1	2.49919	5.76009	350.554	3.21004e-78
Plscr2	2.47849	0.793015	35.5121	2.53471e-09
C2	2.47157	6.1984	411.055	2.15972e-91
Dkk3	2.46874	5.19106	360.012	2.79826e-80
Cfb	2.46857	1.63299	59.943	9.76467e-15
Zfp455	2.46711	1.80687	69.6827	6.96531e-17
Stat3	2.46092	7.79905	482.196	7.11028e-107
Iqch	2.45747	-1.33072	18.5741	1.63422e-05
Tmie	2.45569	2.01496	55.6195	8.79454e-14
Gm15109	2.45451	-0.517561	17.7566	2.51044e-05
Ncf1	2.45238	-0.669806	17.5494	2.79943e-05
Gm20696	2.43892	0.0488388	31.8374	1.67637e-08
Ctrl	2.42571	-1.22438	16.1471	5.86073e-05
Nnmt	2.42286	3.52945	162.723	2.87509e-37
Samd15	2.4224	-0.941643	19.8649	8.3112e-06
Fam46a	2.42207	3.95943	208.914	2.36972e-47
Tcam1	2.40388	-0.42592	27.1655	1.86757e-07
Trim25	2.40133	5.17856	301.276	1.73656e-67
Parp3	2.39304	7.08659	498.925	1.62845e-110
Sugct	2.37494	-1.91974	10.9215	0.00095057
Tor3a	2.37492	5.17234	250.378	2.14819e-56
BC067074	2.37081	-0.951681	16.6671	4.45461e-05
RP24-275F18.1	2.36986	-1.35096	11.8424	0.000578987
RP23-350E1.2	2.34453	-2.34856	8.89373	0.00286151
4930540M05Rik	2.3443	-2.37791	8.69226	0.00319564
Flt3l	2.34005	0.418756	37.5893	8.73219e-10
Lgals3bp	2.33716	8.39205	199.738	2.38206e-45
Casp7	2.33184	4.40728	267.546	3.88832e-60
Capn5	2.32209	3.37924	120.116	5.96532e-28
Tmem154	2.31678	0.0862617	23.4961	1.25165e-06
Gm9905	2.31471	-0.641753	25.3355	4.81767e-07
Cd1d1	2.31015	0.733582	38.0508	6.89267e-10
Pros1	2.30741	6.23618	502.205	3.14941e-111
Oasl1	2.30668	2.16121	46.7537	8.04934e-12
Bcl3	2.30346	-0.845127	20.2002	6.97465e-06
RP23-422D12.3	2.30252	0.749887	40.8034	1.68343e-10
Cx3cl1	2.29822	1.04463	48.7744	2.8717e-12
Mgst1	2.28782	6.2202	389.239	1.21206e-86
Ido2	2.2692	1.57306	53.8722	2.1396e-13
Apobec1	2.25573	3.76291	159.205	1.68829e-36
Shank1	2.25344	1.28406	42.3125	7.77921e-11
Cdhr5	2.25267	-1.85498	9.0185	0.00267261
Tubb3	2.2434	7.63507	378.782	2.2919e-84
Snx10	2.23773	8.06016	555.255	9.05186e-123
Abhd16a	2.2375	5.59715	480.936	1.33712e-106
Gm38357	2.2228	2.43753	41.9649	9.29251e-11
Upb1	2.20965	-0.479449	24.3023	8.23393e-07
Ppfibp2	2.20269	6.75986	447.268	2.83643e-99
Plekha2	2.19938	5.10709	106.569	5.53243e-25
Trpv2	2.1847	6.61161	348.785	7.79376e-78
Rhpn2	2.18145	1.29868	42.6329	6.60396e-11
Mov10	2.1755	6.73877	250.399	2.126e-56
Gdap10	2.17462	3.24865	56.4918	5.64324e-14
Csf1	2.17402	5.47777	310.575	1.63656e-69
Itpka	2.17209	1.75396	54.4667	1.58104e-13
Gnb4	2.15093	5.84913	352.62	1.13948e-78
Nampt	2.1431	8.32101	499.584	1.17074e-110
Fam46d	2.14142	1.43772	42.9821	5.52424e-11
Nupr1	2.12011	4.94588	133.989	5.49253e-31
Helz2	2.1157	5.82292	138.137	6.80023e-32
Grik2	2.10492	5.59227	432.943	3.7191e-96
Lap3	2.09683	7.90179	433.831	2.38254e-96
Crem	2.09597	4.60704	195.145	2.39583e-44
Capn1	2.08755	5.11377	244.897	3.36442e-55
Gmfg	2.07507	-1.40894	10.6055	0.00112751
9430053O09Rik	2.06615	-1.02079	14.2719	0.00015821
Tcf7	2.06392	2.65025	73.2643	1.13399e-17
Pdzd2	2.06286	-0.895359	12.6173	0.000382203
Il17rc	2.05456	5.72475	276.85	3.64764e-62
Mras	2.05114	6.28297	374.484	1.9762e-83
Dock10	2.0416	1.47835	43.6235	3.98029e-11
Unc93b1	2.02642	4.61021	157.343	4.30709e-36
Lgals3	2.02526	-0.837176	13.5018	0.000238338
Gm26797	2.02266	1.65963	31.4771	2.0181e-08
Zfp708	2.01697	0.562844	8.68464	0.00320903
Thbs1	2.01668	3.30801	69.3443	8.26893e-17
Car7	2.01571	-0.138984	22.801	1.79673e-06
Gm5103	2.01379	-1.12265	8.57948	0.00339972
Tlr3	2.01342	5.37877	270.661	8.14369e-61
Cd47	2.01201	6.62107	285.02	6.04887e-64
Fbxo40	2.01189	2.12156	58.1242	2.46074e-14
Cyp4v3	2.01095	5.04026	186.714	1.65784e-42
Adamts14	2.00815	1.91039	30.6045	3.16362e-08
Irf9	2.00612	5.23642	177.274	1.90808e-40
Ropn1l	2.00506	1.3538	39.03	4.17336e-10
Slc30a2	1.98627	-1.36566	11.5928	0.000662092
E130102H24Rik	1.97806	0.285727	24.7873	6.40191e-07
Gadd45b	1.96698	3.02305	106.953	4.5582e-25
Pycard	1.95744	2.00785	70.786	3.98144e-17
Wfdc3	1.95509	-1.91696	9.11561	0.00253437
C1s1	1.94757	3.04587	85.3829	2.45842e-20
Tmco4	1.94687	5.04261	189.156	4.85917e-43
Col6a1	1.94411	-1.66067	8.5555	0.0034448
Shisa5	1.94099	6.57782	232.113	2.06309e-52
Il15	1.94006	0.437407	24.0242	9.51321e-07
Stxbp1	1.93238	6.85343	292.183	1.6629e-65
Arid5a	1.93199	4.70102	186.503	1.84368e-42
Rnf31	1.92603	5.20466	280.343	6.32328e-63
Ripk2	1.92197	4.94204	239.513	5.02244e-54
Me3	1.91678	2.95605	101.951	5.69249e-24
Ralgds	1.90512	5.89489	306.922	1.02248e-68
Ankmy1	1.90336	-1.64282	9.04715	0.00263105
Zfp36	1.89569	3.57366	129.22	6.0689e-30
Rbpjl	1.89279	-0.919722	15.2186	9.57543e-05
Ccdc80	1.89061	-0.426492	15.6912	7.45688e-05
Rmdn3	1.88998	6.696	366.398	1.139e-81
Gbx1	1.88962	0.0677346	20.0862	7.40305e-06
Glipr2	1.87677	1.12537	28.9578	7.39726e-08
Olfr289-ps1	1.87627	-0.140655	16.0624	6.12874e-05
Tmem71	1.87477	3.64284	127.404	1.51565e-29
Sbno2	1.86975	5.79736	215.905	7.07499e-49
2310057J18Rik	1.86865	3.22694	122.498	1.79607e-28
Gas7	1.86774	7.70256	250.144	2.41614e-56
Pim1	1.86429	4.62186	152.353	5.30403e-35
Nub1	1.85828	7.72035	330.699	6.76773e-74
Slpi	1.85235	-0.744249	16.9991	3.73969e-05
Hpse	1.84925	4.81271	135.941	2.0558e-31
Gm17382	1.84263	-1.73474	10.0531	0.00152095
Gm14446	1.83792	-1.36346	9.38669	0.00218566
Rtn4rl2	1.83449	-1.69628	10.2599	0.00135951
Ddx58	1.83164	6.12326	105.813	8.10388e-25
Acsl6	1.83156	2.43992	56.219	6.48314e-14
Mlkl	1.83121	6.97423	330.116	9.06909e-74
Gm15559	1.83093	-1.36317	10.17	0.00142741
Cd14	1.82686	-0.707039	12.0502	0.000517858
Plat	1.82379	1.10741	33.3298	7.77814e-09
1110038F14Rik	1.82232	5.40995	258.396	3.83864e-58
Trpv4	1.82185	-0.599924	14.4098	0.000147032
C1rl	1.8165	5.33734	217.691	2.8843e-49
Pcdhb10	1.8147	-1.31868	14.2031	0.000164096
Eif2ak2	1.81153	7.0196	302.599	8.94644e-68
Stom	1.80634	6.39051	261.9	6.61181e-59
Col6a3	1.80168	0.213266	19.0681	1.26137e-05
Parp8	1.8016	3.37729	101.85	5.9885e-24
BC064078	1.80154	-1.00959	15.3807	8.78822e-05
Ikzf2	1.79987	4.11353	54.9217	1.25431e-13
RP23-50E10.3	1.79866	-1.39251	8.99608	0.0027056
Icam5	1.78827	-1.4863	9.38136	0.00219203
Lrrc51	1.76918	0.228216	17.577	2.75906e-05
Mapk13	1.76851	1.23167	32.4574	1.21832e-08
Gm3912	1.76723	-0.308891	9.90532	0.00164802
Ahnak	1.76644	7.69841	170.785	4.98522e-39
Acacb	1.76023	5.57958	201.73	8.75577e-46
Slc18a1	1.75946	0.881118	25.1248	5.37371e-07
Guca1a	1.75518	1.93122	48.5429	3.23141e-12
Cngb1	1.75327	1.83593	28.864	7.76418e-08
Nudt13	1.74873	4.17699	160.957	6.99155e-37
Pcdha8	1.74771	2.10447	35.3722	2.72353e-09
Adh7	1.74659	5.78839	169.698	8.61089e-39
B3gnt3	1.7458	2.51955	64.5677	9.32699e-16
Nfix	1.74209	6.09948	226.772	3.0147e-51
Dock8	1.73841	3.33595	93.5185	4.02431e-22
Osgin1	1.73536	6.48521	99.5712	1.89241e-23
Jak3	1.73509	1.70835	41.3302	1.28569e-10
Dusp28	1.73459	3.98117	140.244	2.35378e-32
RP23-293K21.2	1.72415	-1.24762	11.1017	0.000862485
Pak6	1.72046	3.49765	86.6036	1.32606e-20
Slc16a2	1.71825	0.294979	16.1642	5.80826e-05
Ifi27	1.71743	6.31437	117.278	2.49578e-27
Apobr	1.71728	-1.11612	8.63562	0.00329653
Fbxo32	1.70614	3.07991	67.5968	2.00591e-16
Rbm43	1.7049	4.6781	178.522	1.01886e-40
Unc13d	1.70365	0.00965175	18.5769	1.63187e-05
Lincenc1	1.68529	0.0784989	17.038	3.66393e-05
Pnpla7	1.6724	4.53443	135.403	2.69515e-31
Slit2	1.66693	2.3024	48.5376	3.24011e-12
Il2rg	1.65849	-1.118	10.1013	0.00148164
Eif4e3	1.65691	5.89653	290.723	3.45982e-65
Fn1	1.65685	8.42855	89.2292	3.51613e-21
Gm26519	1.65224	-0.510788	10.6509	0.00110015
Gm12033	1.65148	1.74549	15.8603	6.81932e-05
Gm6166	1.64275	1.68381	33.6095	6.73637e-09
1700019D03Rik	1.64242	3.3792	69.6255	7.17029e-17
Traf5	1.6396	-0.709133	9.92163	0.00163348
Gm38335	1.63932	0.190095	20.4474	6.12933e-06
Sema3e	1.62484	5.01661	210.622	1.00478e-47
Col8a1	1.6112	-0.713028	11.0326	0.00089525
Jam3	1.60994	3.78497	115.084	7.54332e-27
Scn1b	1.60439	1.96166	42.2607	7.9881e-11
Myd88	1.60186	4.44858	112.73	2.47298e-26
Gm6548	1.59233	3.49693	97.9662	4.25586e-23
Abca9	1.586	-1.30423	9.73156	0.00181131
Map7	1.58272	2.44135	36.5732	1.47037e-09
Igf2bp2	1.58097	-0.571347	10.4849	0.00120355
Gstt1	1.57957	0.279434	10.5652	0.00115239
Slc15a2	1.57354	4.17486	47.617	5.1817e-12
Gm7967	1.57173	1.96996	24.1788	8.77957e-07
Pcdha4	1.56915	2.72887	49.6628	1.82577e-12
Gm20257	1.56801	1.2742	17.2013	3.36206e-05
Rnf114	1.56629	6.49592	266.737	5.83456e-60
Atm	1.56561	7.61088	231.474	2.84446e-52
Il13ra1	1.5654	0.289999	15.9758	6.41579e-05
Gm38372	1.55866	2.19969	37.7075	8.21899e-10
Gm16464	1.55789	-0.0179053	12.9456	0.000320666
Lrrc16a	1.55213	4.51345	138.445	5.82569e-32
Sh3bp2	1.54954	4.47613	125.901	3.2328e-29
RP24-294K15.4	1.54946	0.263895	15.0582	0.000104248
Zfp945	1.54824	3.86931	59.1491	1.46164e-14
Noxo1	1.54354	-0.764592	10.8486	0.000988687
Ggct	1.54328	4.70628	153.555	2.89788e-35
Irak2	1.53874	4.49986	103.189	3.04597e-24
Lifr	1.53683	3.07101	69.5228	7.55367e-17
Wars	1.53066	7.82291	139.766	2.99442e-32
Osmr	1.53058	2.20072	40.2845	2.19544e-10
Slc2a6	1.52475	5.33547	110.13	9.17666e-26
Sema3f	1.52372	1.6319	26.9625	2.07441e-07
Hspb1	1.52177	4.32744	133.302	7.7651e-31
Pnp	1.51557	5.24095	205.541	1.29026e-46
Ago4	1.51248	-0.717742	9.02731	0.00265976
Trim14	1.50818	0.469411	16.1987	5.70324e-05
Adamts6	1.50036	2.07481	40.3278	2.14733e-10
Tnfrsf1a	1.50012	6.72283	197.59	7.01087e-45
C230035I16Rik	1.49797	-0.757738	9.21311	0.00240288
Fabp5	1.49726	9.99723	213.162	2.80539e-48
Zbtb5	1.49582	4.84468	159.715	1.30605e-36
Abca8b	1.49511	3.34726	64.4353	9.9755e-16
Tmem173	1.49458	5.31135	139.46	3.49432e-32
Dmpk	1.48379	3.49612	61.6068	4.19362e-15
Ogfr	1.47958	7.34259	171.757	3.05784e-39
Spsb1	1.4767	4.47045	135.233	2.93607e-31
Pde1b	1.47604	5.23398	114.435	1.04622e-26
Gm11696	1.46755	0.242508	17.3983	3.03095e-05
Fbxw17	1.46324	4.04101	117.855	1.86524e-27
Hsd3b7	1.4624	2.93718	62.6271	2.49798e-15
Rnd3	1.46065	4.61912	120.155	5.8499e-28
Plod3	1.4578	6.3884	211.739	5.73412e-48
Fstl3	1.44242	4.71493	119.481	8.21932e-28
Emb	1.43642	7.25335	240.067	3.80242e-54
Arel1	1.43498	6.35025	186.824	1.56877e-42
Slfn9	1.43494	6.60418	143.169	5.39843e-33
Cebpb	1.43266	4.42237	89.8688	2.54483e-21
Ucp2	1.4324	1.79634	19.9262	8.0488e-06
Pnpla2	1.42897	6.48707	137.042	1.18033e-31
Park2	1.42806	-0.865011	8.53835	0.0034774
Oas1c	1.42595	1.99033	29.2145	6.4792e-08
Slc5a1	1.4201	0.571536	12.8989	0.000328768
Tspo	1.41755	5.72306	168.019	2.00382e-38
Ubl7	1.41682	7.02682	145.891	1.37112e-33
Msantd1	1.41445	-0.0645286	11.0956	0.000865305
Zic4	1.41342	1.84892	31.951	1.58114e-08
Syt7	1.41334	1.75238	30.4777	3.37718e-08
Wrn	1.41042	5.53386	173.958	1.01102e-39
Pltp	1.40048	5.6719	116.361	3.96224e-27
Vash2	1.39918	2.51831	46.1952	1.07039e-11
Mocos	1.39597	3.38695	43.6045	4.01913e-11
Daxx	1.38793	5.30052	114.669	9.29892e-27
Asb13	1.38402	4.66366	133.513	6.98067e-31
Adamts4	1.38373	5.35363	75.704	3.29539e-18
Adar	1.38245	6.70012	165.945	5.68728e-38
Hcar1	1.38077	1.1132	18.5498	1.65525e-05
Irf2	1.37646	5.13933	87.4877	8.4807e-21
Znfx1	1.37194	6.74494	87.3874	8.92159e-21
Slc6a9	1.3662	5.12262	70.7884	3.97665e-17
Myrfl	1.36548	1.03766	14.553	0.00013627
Lrrk2	1.36298	3.6844	86.4106	1.46198e-20
Olfml1	1.36266	3.44559	73.4113	1.05262e-17
Atp6v0a2	1.35494	7.95036	207.523	4.76765e-47
Ttc39b	1.34994	6.59284	200.595	1.54888e-45
Pml	1.34951	6.74434	127.434	1.4931e-29
Scn2a1	1.34683	2.39812	30.1613	3.97571e-08
Itm2b	1.34543	7.55209	176.584	2.69967e-40
Tmem88b	1.33819	-0.495992	10.6181	0.00111986
Axl	1.33653	2.9002	44.4253	2.64252e-11
Rgs16	1.33304	4.51405	82.7542	9.29201e-20
Olfml3	1.33122	0.664032	15.1816	9.76488e-05
Cpq	1.3289	3.9839	61.0737	5.4977e-15
Cst3	1.32422	8.14509	169.547	9.28979e-39
Gpx1	1.32029	6.48776	194.913	2.69215e-44
Gm37716	1.31981	0.539413	10.9544	0.000933824
Txnip	1.31764	6.17485	77.3817	1.40912e-18
Alpk1	1.31547	3.14699	42.9756	5.5427e-11
Jade2	1.31363	7.13929	101.689	6.49529e-24
Rcn1	1.31332	7.7475	201.308	1.08254e-45
Lmo4	1.31146	5.91145	161.218	6.13185e-37
1110046J04Rik	1.31008	0.542456	11.9371	0.000550282
Phf11c	1.30992	1.86219	26.1694	3.12747e-07
Gm14328	1.30551	0.0651949	10.2212	0.00138832
Clcf1	1.30061	0.081233	10.8286	0.000999418
Ppm1e	1.29064	2.50269	31.0972	2.45422e-08
Dusp10	1.28679	2.89131	50.7562	1.04584e-12
Psma5	1.27823	7.11972	191.885	1.23282e-43
Igsf11	1.27649	2.1363	21.4722	3.58997e-06
Mitd1	1.2693	5.18832	121.873	2.46039e-28
Asah2	1.26709	4.38187	81.8447	1.47214e-19
Usp25	1.26275	6.48004	165.783	6.17003e-38
Gm37534	1.25308	0.19704	10.184	0.00141664
Dok4	1.248	2.52068	40.0084	2.52869e-10
Mt2	1.24725	8.57602	94.4334	2.53474e-22
Ccl5	1.23715	2.91398	23.8062	1.06539e-06
Ppm1l	1.23594	5.0316	92.5945	6.41869e-22
Pcmtd1	1.23341	7.29401	78.1846	9.38471e-19
Twsg1	1.23247	6.40985	148.272	4.13659e-34
Calcoco1	1.23078	5.56571	80.9161	2.35513e-19
Cnp	1.22957	4.56439	93.5849	3.8914e-22
Crabp2	1.22814	5.16725	58.2713	2.28351e-14
Cadm1	1.22811	8.33079	170.377	6.12013e-39
Bmf	1.22625	2.47279	17.7547	2.51296e-05
Ctsh	1.22557	3.21696	51.2525	8.12181e-13
Adamts13	1.22272	0.110615	9.2743	0.00232391
Slc35f5	1.22259	5.83313	156.57	6.35379e-36
Ccdc25	1.22103	5.85638	160.057	1.09967e-36
Tnks	1.21984	7.31218	170.237	6.56717e-39
Echdc2	1.21846	4.33253	91.9173	9.03757e-22
Enpp4	1.21393	4.92601	109.537	1.23784e-25
Wdr78	1.21345	1.86267	17.9687	2.24563e-05
C920006O11Rik	1.21344	0.139601	10.3102	0.00132298
Zfp160	1.21329	3.82584	69.5131	7.59101e-17
Gm9844	1.21148	5.05456	46.635	8.55175e-12
Il1rapl1	1.20968	1.08967	14.8464	0.000116631
Ccdc30	1.20832	0.507535	10.1496	0.00144333
Hap1	1.2079	6.74362	77.8086	1.13527e-18
Ecscr	1.20563	2.88039	41.2283	1.35451e-10
Matn2	1.2047	1.20299	17.298	3.19519e-05
Csrnp1	1.20366	4.13009	66.3472	3.78103e-16
Pcdh1	1.20236	2.4339	19.9256	8.05136e-06
Cyld	1.19796	6.30847	151.196	9.49575e-35
Vil1	1.19366	2.09766	17.6652	2.63408e-05
Fam26e	1.1886	3.48547	58.282	2.2711e-14
B3galt1	1.18647	4.71438	94.6922	2.2241e-22
Elf1	1.18627	5.68467	67.9826	1.64944e-16
Gm20633	1.18545	0.207942	10.4887	0.00120105
Naip2	1.16306	3.904	60.2337	8.42375e-15
Klhdc8b	1.16259	1.88714	20.7273	5.29568e-06
Kif9	1.16214	0.943986	9.46824	0.0020906
Akr1b10	1.16079	5.69774	129.576	5.07399e-30
4732419C18Rik	1.15636	2.46912	17.0291	3.68107e-05
Iqsec2	1.15613	2.72206	28.0664	1.17225e-07
Csrp1	1.15539	9.29004	99.2152	2.26506e-23
Zfp521	1.15509	4.71467	85.7535	2.03823e-20
Cyp2j9	1.15482	2.6479	28.2685	1.056e-07
Crebrf	1.14965	4.46436	70.242	5.24584e-17
Frat2	1.14948	-0.161564	9.06344	0.00260771
Dact1	1.14703	3.64847	47.2386	6.28494e-12
Jun	1.14666	6.70472	91.3821	1.18443e-21
Rnasel	1.14496	5.15969	75.2041	4.24488e-18
Brdt	1.13915	1.52098	17.1173	3.51399e-05
Heg1	1.13546	0.78578	9.64289	0.00190086
Enc1	1.12579	6.96528	137.138	1.12518e-31
Hacd4	1.12515	2.69633	32.7875	1.02804e-08
Fosl2	1.12374	4.59316	48.8433	2.77251e-12
Ahr	1.12339	4.27347	56.0414	7.09598e-14
Fbxo6	1.12234	4.52651	64.3999	1.01566e-15
Agt	1.11748	2.98577	33.9426	5.67624e-09
Tmbim4	1.11492	6.34278	116.315	4.05519e-27
Tmem67	1.10831	3.19026	43.1651	5.03111e-11
Ly75	1.10666	5.28948	102.803	3.70096e-24
Tifa	1.10447	4.12217	60.7933	6.33929e-15
Aifm2	1.10407	4.12523	70.811	3.93133e-17
Rnaset2a	1.10319	5.10373	112.158	3.30009e-26
Prrg4	1.1029	5.07762	45.0923	1.87968e-11
Ccng2	1.10087	4.41805	26.613	2.48566e-07
Acsl5	1.09778	7.1837	114.061	1.26356e-26
Galnt10	1.09745	5.32062	92.1135	8.18451e-22
Atp8a1	1.09469	4.75808	76.445	2.26436e-18
Creb3	1.09294	5.01145	90.3555	1.98988e-21
Gca	1.09187	3.47026	48.2097	3.82996e-12
Plscr3	1.08642	4.58797	65.1877	6.80923e-16
Dysf	1.07927	0.990894	8.59947	0.0033626
Cenpj	1.075	4.9607	67.7441	1.86154e-16
Dhrs7	1.07469	5.18652	82.4258	1.09714e-19
Usb1	1.06806	4.63186	63.5406	1.57098e-15
Zufsp	1.06361	3.40513	43.9212	3.41869e-11
Serpinb9b	1.06299	0.827756	10.1998	0.00140454
Rab29	1.06129	3.62015	41.855	9.82991e-11
Psmg4	1.06032	3.93996	50.6767	1.08903e-12
Ifnar2	1.06009	5.16725	98.6924	2.94932e-23
Aldh1l1	1.05746	6.41384	102.461	4.40041e-24
Zfp429	1.05678	2.04589	18.8074	1.44608e-05
Vps37d	1.05568	2.18706	20.5868	5.69879e-06
9330159F19Rik	1.05559	3.11523	32.6355	1.11166e-08
Ppa1	1.05396	7.48496	110.947	6.07634e-26
Cenpv	1.04791	5.81226	116.89	3.03442e-27
Dnhd1	1.0443	3.70337	24.2158	8.61211e-07
Id2	1.04277	7.10729	115.907	4.98097e-27
Noc4l	1.04173	5.45296	65.3229	6.3579e-16
Elf4	1.04053	3.17001	36.5828	1.46317e-09
Osbpl1a	1.03803	6.4948	112.437	2.86661e-26
Ccrn4l	1.03671	6.56598	113.633	1.5683e-26
Lgmn	1.03619	6.25678	116.775	3.21486e-27
Robo1	1.03549	7.162	112.701	2.50834e-26
Pla2r1	1.03474	3.09655	34.157	5.08398e-09
Birc3	1.03238	0.972413	9.02553	0.00266234
Klf8	1.03011	1.87554	17.5322	2.82488e-05
Arhgef9	1.02938	4.01567	45.5223	1.5091e-11
Ddr1	1.02902	7.30518	118.847	1.13106e-27
Gla	1.02731	4.02945	42.4416	7.28239e-11
Klrg2	1.02301	1.8792	14.9186	0.000112251
Steap2	1.02239	6.58144	106.584	5.49115e-25
Katna1	1.02177	5.6841	104.717	1.40879e-24
Adh1	1.02011	2.33529	21.955	2.79125e-06
Pomp	1.01277	7.45255	115.222	7.03791e-27
Hpcal1	1.01138	2.28074	21.9506	2.79758e-06
Bid	1.00962	5.35942	76.6459	2.04529e-18
Kat2b	1.00869	6.95966	118.724	1.20381e-27
Rab5c	1.0074	8.21088	116.105	4.50818e-27
Pxmp4	1.00723	4.24961	42.4939	7.09028e-11
Ackr3	1.00311	3.19406	32.7683	1.03824e-08
RP24-230J14.5	-1.00028	2.93619	26.6859	2.39358e-07
Gsta2	-1.00264	1.45283	14.5276	0.000138121
Atp13a2	-1.00404	8.55218	70.1769	5.42173e-17
Ttc7b	-1.00455	5.12678	65.564	5.62558e-16
Fgd1	-1.00515	3.9577	55.3198	1.02431e-13
Coro2b	-1.00784	5.15031	87.0124	1.07845e-20
Apbb1	-1.00799	1.36798	10.5102	0.00118717
Ccnjl	-1.01202	3.7164	38.4105	5.73226e-10
Cerk	-1.01281	6.01126	96.1822	1.04785e-22
Ank	-1.02288	3.14841	24.0938	9.17575e-07
Lpar5	-1.02862	3.74648	43.3134	4.66381e-11
Slc37a1	-1.02988	3.60409	46.1817	1.07777e-11
Ctdspl	-1.03101	5.69399	106.897	4.68843e-25
C030037D09Rik	-1.03315	1.71396	16.8207	4.10833e-05
Pitpnc1	-1.03839	4.15554	53.7992	2.2206e-13
Peli3	-1.0394	0.950645	11.2022	0.000816992
H1f0	-1.04654	7.43774	37.8281	7.72627e-10
Zdhhc2	-1.04659	5.47524	85.3565	2.4914e-20
Rgs10	-1.04828	2.78093	27.1556	1.87717e-07
Cfap54	-1.05001	6.94445	115.045	7.69386e-27
B3glct	-1.05104	4.32085	59.2869	1.3628e-14
Dusp8	-1.05464	2.78922	22.3117	2.31787e-06
Slc7a8	-1.06795	3.23759	38.252	6.21722e-10
Rab3a	-1.06968	2.41053	22.414	2.19772e-06
Soga1	-1.07273	4.78927	64.4575	9.86354e-16
Krt80	-1.07523	2.26743	13.9103	0.000191746
Fam184b	-1.0824	3.73486	54.1081	1.8976e-13
Pmepa1	-1.08384	3.01452	26.1662	3.13257e-07
C530008M17Rik	-1.0842	5.40196	84.3388	4.1685e-20
Gfod1	-1.09279	4.58945	56.8912	4.60592e-14
Sipa1l3	-1.09349	6.73723	100.059	1.47919e-23
Sall2	-1.09422	3.91913	39.5784	3.15157e-10
Sema6d	-1.09524	3.79742	47.884	4.52192e-12
Lcp1	-1.09763	1.71878	16.4107	5.09953e-05
Tpcn1	-1.09864	5.78585	105.983	7.43848e-25
Hpgds	-1.09894	4.28846	68.1007	1.55354e-16
Fez1	-1.10042	3.32123	37.6919	8.28499e-10
Hmcn2	-1.10375	1.81854	21.0333	4.51378e-06
Adamts1	-1.106	7.13585	62.9254	2.14682e-15
Fam222a	-1.10602	1.77363	18.3698	1.81922e-05
Tmem158	-1.10613	1.35747	16.121	5.94222e-05
1190005I06Rik	-1.10917	3.32115	41.6732	1.07878e-10
Sgk1	-1.11127	2.45342	16.7232	4.32478e-05
Il17d	-1.11184	0.57377	10.617	0.00112053
Mknk2	-1.11699	7.01268	102.07	5.3594e-24
Prex2	-1.12545	5.97539	138.244	6.44405e-32
Cpm	-1.12811	1.13764	12.6338	0.000378824
Papln	-1.132	2.42284	19.1694	1.19615e-05
Mogat2	-1.13371	0.389877	8.55504	0.00344568
Cotl1	-1.13561	7.50831	106.525	5.65648e-25
Bsn	-1.14274	3.3188	36.3525	1.6467e-09
Megf10	-1.14439	5.20562	82.7896	9.12699e-20
Hes1	-1.1445	1.00766	10.8422	0.000992154
Irs1	-1.14485	3.72007	26.6305	2.46322e-07
Myh3	-1.14493	2.27567	18.9827	1.31911e-05
Depdc7	-1.14732	2.15598	18.4374	1.75578e-05
9030617O03Rik	-1.15565	2.83738	25.821	3.74584e-07
Spry1	-1.15695	0.373279	10.4117	0.00125216
Arhgef40	-1.15842	4.44292	69.7326	6.79152e-17
Ctgf	-1.16339	2.1629	13.2571	0.00027155
Klf15	-1.165	4.69869	94.637	2.28706e-22
Gm9797	-1.16528	1.64441	14.5413	0.000137118
C330018A13Rik	-1.17561	1.48722	14.219	0.000162719
Plcg2	-1.18516	3.4843	46.3121	1.0084e-11
Mapt	-1.18692	4.134	68.7544	1.1152e-16
Nanos1	-1.18869	1.24575	14.9982	0.000107615
Ctnnbip1	-1.19011	2.11772	27.6839	1.42844e-07
Gm2260	-1.1933	2.81331	26.0253	3.36977e-07
Ldlrap1	-1.19381	4.06561	69.1338	9.20067e-17
Slc45a2	-1.19524	7.36636	102.652	3.99571e-24
Hunk	-1.19577	2.70571	29.0526	7.04379e-08
Cpeb1	-1.19701	3.47369	27.7891	1.35288e-07
Eda2r	-1.19705	4.50848	77.6414	1.23552e-18
Hr	-1.20461	0.573881	14.7099	0.000125384
Tinagl1	-1.20635	4.83474	34.3376	4.63342e-09
Sdk1	-1.20802	4.79377	92.6126	6.36024e-22
Trpm1	-1.22203	6.2493	113.007	2.14966e-26
Grasp	-1.22922	3.15243	40.7102	1.76561e-10
Camsap3	-1.23377	1.89527	19.3503	1.08802e-05
Foxa1	-1.23582	0.816379	8.65211	0.00326683
Slc25a29	-1.2372	2.2637	29.0984	6.87934e-08
Pknox2	-1.24448	2.09142	21.5251	3.49235e-06
Ulbp1	-1.24786	2.12489	24.5324	7.30717e-07
Crlf1	-1.25613	0.783093	13.3159	0.000263172
Mgat5	-1.25928	9.21276	168.987	1.23171e-38
Gm973	-1.26446	3.32617	49.6854	1.80486e-12
Klf4	-1.2739	1.13464	16.0186	6.2723e-05
Havcr2	-1.276	2.94268	40.7093	1.76649e-10
Limch1	-1.27688	7.32932	176.45	2.88766e-40
Cmtm5	-1.28396	1.4936	18.2353	1.9523e-05
Masp1	-1.28464	2.56763	28.0285	1.19541e-07
Ass1	-1.28466	6.09332	105.917	7.68924e-25
Rcsd1	-1.29458	1.09515	16.5913	4.63627e-05
Dnaic1	-1.29639	6.04335	180.258	4.25602e-41
1190002F15Rik	-1.29714	2.98999	32.8222	1.00983e-08
Gm9864	-1.29716	0.532949	14.6233	0.000131281
Zfp575	-1.30015	2.64625	35.3432	2.76439e-09
Apbb1ip	-1.30631	0.596474	9.99308	0.0015713
Fbxl7	-1.30703	1.44079	20.2522	6.7876e-06
Cdc42ep1	-1.30714	3.49374	54.5059	1.5498e-13
Zmat3	-1.31411	7.14574	169.61	9.00378e-39
Cables1	-1.3184	2.63756	38.1103	6.68556e-10
Dok7	-1.32503	1.31226	22.2092	2.44499e-06
B230208H11Rik	-1.32959	0.763444	15.8785	6.7541e-05
Lama5	-1.33982	1.06558	17.7271	2.54964e-05
Zfp69	-1.35384	0.631439	15.0151	0.000106653
Cd72	-1.35553	1.10263	20.1405	7.19567e-06
Fblim1	-1.35973	-0.0438587	11.1034	0.000861708
Nptxr	-1.3605	4.14662	55.5288	9.2098e-14
Adamts20	-1.36456	3.63565	38.3603	5.88171e-10
Zfp185	-1.36493	-1.05651	8.66739	0.00323955
Plcb2	-1.36689	0.397601	9.29411	0.00229891
Igfbp4	-1.37128	5.78656	180.638	3.51598e-41
Prex1	-1.38226	2.75761	48.5306	3.25173e-12
Shc4	-1.41698	7.06294	148.848	3.09546e-34
Extl1	-1.42251	3.87636	84.0757	4.76196e-20
Tenm4	-1.42519	5.92131	190.17	2.91881e-43
Polr3g	-1.42561	4.58175	104.067	1.95541e-24
4932438H23Rik	-1.43462	-0.407147	10.7692	0.00103202
Adcy2	-1.44337	3.16625	68.0544	1.59049e-16
Tmem86a	-1.44546	1.27591	18.3269	1.86066e-05
Deb1	-1.45015	5.06544	153.488	2.99583e-35
Socs2	-1.45097	1.89718	23.5733	1.20247e-06
Zfpm1	-1.45182	4.18678	132.571	1.12244e-30
Atp10b	-1.45879	2.30483	44.0144	3.25961e-11
Glis2	-1.46197	1.00702	20.0294	7.62597e-06
Gjb2	-1.47018	7.01339	148.86	3.07731e-34
5033430I15Rik	-1.47504	-0.666761	9.46567	0.00209353
Uroc1	-1.47784	0.542117	17.1316	3.48763e-05
Parvb	-1.48111	7.05053	149.417	2.32433e-34
Gsta1	-1.48279	5.59549	195.817	1.70914e-44
Nyap1	-1.51275	-0.0963211	10.1924	0.00141017
Gm28439	-1.51468	5.59957	11.8023	0.000591568
Fam212b	-1.52007	2.748	23.1879	1.46917e-06
Gdf15	-1.52604	2.79146	40.4491	2.01802e-10
Crip1	-1.52827	-0.185718	10.0629	0.00151286
Gng8	-1.52933	-0.472423	13.5498	0.000232314
Perp	-1.52957	1.92963	32.9432	9.48933e-09
2610318N02Rik	-1.53311	1.20272	24.5757	7.14471e-07
Gse1	-1.53346	5.21415	146.743	8.93263e-34
Matn3	-1.53812	0.58306	20.9088	4.81671e-06
Tgfb1	-1.53936	1.85982	27.8507	1.31044e-07
Asb2	-1.54388	-0.0416941	11.3362	0.000760091
Scn1a	-1.55054	2.43994	30.3596	3.58929e-08
Cracr2b	-1.55901	2.22343	37.1215	1.10992e-09
Nfasc	-1.5623	1.58115	24.9637	5.84204e-07
Trib2	-1.56398	-1.44083	8.64623	0.00327739
Rab11fip4	-1.56712	5.16024	155.641	1.01399e-35
Mab21l3	-1.58325	-0.12344	14.0896	0.000174309
Prss12	-1.58528	3.60966	87.2637	9.49747e-21
Npnt	-1.58541	5.18141	71.4792	2.80201e-17
Sertad4	-1.58886	-0.309773	11.2932	0.000777932
Mex3b	-1.5948	3.27963	71.2199	3.19548e-17
Gm10698	-1.59667	2.85576	27.941	1.25073e-07
Kbtbd11	-1.59674	3.28921	8.84062	0.00294599
Spred2	-1.60077	4.72221	142.605	7.17072e-33
Samd3	-1.60326	0.122692	10.035	0.00153596
G0s2	-1.61389	-0.0726252	14.5044	0.000139829
Adcy7	-1.62848	4.9709	200.007	2.08103e-45
Aatk	-1.62939	0.547612	18.9808	1.3204e-05
Itgb3	-1.63643	3.74238	86.7625	1.22365e-20
Gm5424	-1.64033	0.565941	20.1845	7.03217e-06
N4bp3	-1.64308	2.82284	71.4259	2.87868e-17
Enho	-1.65509	4.82683	204.477	2.20259e-46
Myl9	-1.65634	2.55578	61.1573	5.26918e-15
Enpp2	-1.65677	6.23797	282.742	1.89735e-63
Gm9855	-1.65999	-0.784029	11.5157	0.000690113
Gpd1	-1.66269	3.05079	88.398	5.35242e-21
Elk3	-1.67939	4.84171	227.807	1.79307e-51
Vwf	-1.68892	0.82228	16.0055	6.31583e-05
Camkk1	-1.69205	0.34474	16.8672	4.00875e-05
Veph1	-1.69731	1.50841	30.5822	3.20021e-08
Mgll	-1.70443	7.17735	131.827	1.63234e-30
Ttbk1	-1.71686	1.00073	23.2601	1.41504e-06
Adam23	-1.71805	1.96794	30.6851	3.03482e-08
Pecam1	-1.72517	-1.24931	9.257	0.00234596
Aqp4	-1.72911	3.41234	81.8862	1.44152e-19
Gm14230	-1.7293	0.0534097	19.1169	1.22952e-05
Cdk5r2	-1.72944	-0.268775	9.89007	0.00166173
Adgb	-1.7408	3.532	89.6122	2.89737e-21
Kif26a	-1.74243	-0.694796	10.5001	0.00119368
Gm16861	-1.75041	1.12823	22.9784	1.63834e-06
Afap1l2	-1.75152	0.0316495	22.1851	2.47593e-06
Osbpl6	-1.76652	3.21411	97.9919	4.20104e-23
Gja3	-1.7742	-1.11855	14.9614	0.000109733
Fam81a	-1.77471	6.3022	224.234	1.0785e-50
Snhg7os	-1.78355	-0.242222	12.6466	0.00037625
Dync1i1	-1.78467	1.55618	43.6892	3.84884e-11
Megf6	-1.79113	4.14298	155.397	1.14678e-35
Mcc	-1.79226	5.65975	194.332	3.60431e-44
Etv1	-1.79333	3.2871	116.417	3.85221e-27
Trnp1	-1.79486	3.40948	88.8814	4.19215e-21
Col9a1	-1.79975	0.412741	26.1154	3.21608e-07
Sdk2	-1.80321	-0.996656	11.0278	0.000897556
Ache	-1.80358	1.31152	21.3385	3.84926e-06
St6galnac3	-1.80402	2.72628	79.6561	4.45588e-19
Rgs14	-1.80988	-0.679105	13.7865	0.000204807
Col1a2	-1.81604	3.42877	88.8921	4.16949e-21
Rapgef3	-1.81963	4.48676	199.517	2.66229e-45
Zcchc24	-1.82195	1.10977	31.2556	2.26189e-08
Sema3d	-1.83698	0.554611	24.255	8.43859e-07
Tmem179	-1.84618	-1.79196	8.95119	0.00277289
Gpr37	-1.85527	4.17769	122.476	1.81606e-28
Camk2n1	-1.86675	3.06573	81.4496	1.79786e-19
Cygb	-1.89548	-0.774614	12.9435	0.000321026
2023-09-04	-1.89667	-0.613499	15.9732	6.42472e-05
Celf5	-1.89783	-1.77372	9.18151	0.00244472
Rph3a	-1.89963	-1.34825	8.89586	0.00285818
Cer1	-1.90787	-0.941496	13.2487	0.000272773
Tm4sf1	-1.91725	5.01198	131.313	2.11472e-30
Gjb1	-1.92263	-1.24759	12.7149	0.000362762
Adam19	-1.92557	4.60413	223.693	1.41564e-50
Ccdc74a	-1.94391	-0.0770002	19.8913	8.19734e-06
Gm26581	-1.95899	1.10505	22.5756	2.0203e-06
Maats1	-1.97287	-0.0241531	22.1826	2.47914e-06
Pla2g5	-1.97291	1.86321	54.3005	1.72062e-13
Fgf1	-1.98547	3.48501	114.476	1.02518e-26
Lgr5	-1.99028	0.261328	25.2999	4.90747e-07
Prnd	-1.99876	-1.41022	10.0283	0.00154157
Aldh1a3	-2.01394	0.769582	32.1608	1.41925e-08
RP23-2C16.2	-2.03676	-1.51871	11.7408	0.000611453
Cntfr	-2.04053	5.5872	302.17	1.10907e-67
Hoxb9	-2.05076	-1.60526	8.59591	0.00336919
Spry2	-2.06318	2.40365	75.7176	3.2727e-18
Lamb1	-2.08213	-1.34871	13.4525	0.000244681
Atp8b3	-2.08524	-0.500593	9.81015	0.00173552
Shisa2	-2.09258	-0.50687	20.9585	4.69334e-06
C1ql3	-2.13605	-1.35015	8.9116	0.00283364
Plau	-2.13624	-2.37891	8.69287	0.00319456
2210011C24Rik	-2.14299	-1.48688	12.6947	0.000366703
Trim71	-2.14745	2.77547	86.2738	1.5667e-20
Gm10825	-2.17758	1.6326	56.1381	6.75553e-14
Scrg1	-2.1964	-0.545762	15.2318	9.50895e-05
Ppp1r1b	-2.2048	-1.10615	12.3476	0.000441544
Sptb	-2.20505	-1.58795	11.9402	0.000549345
Odf3l1	-2.24878	0.740683	39.7573	2.87557e-10
Gm26684	-2.2518	-1.05451	13.5031	0.000238174
Igsf3	-2.2548	5.68305	457.899	1.37749e-101
Mmp15	-2.25863	-0.678427	18.4506	1.74367e-05
1810065E05Rik	-2.2598	-1.98587	9.68419	0.00185861
Hlf	-2.26534	-1.37766	14.7613	0.000122014
Tmem121	-2.30916	-0.455433	22.6835	1.91003e-06
Azgp1	-2.31067	1.52847	51.1727	8.45864e-13
Slc25a34	-2.31593	-1.4558	13.55	0.000232291
Sgcg	-2.32177	1.07362	45.356	1.6428e-11
Camk2a	-2.33374	-1.50297	12.4303	0.000422416
Prokr1	-2.3358	2.29188	73.8066	8.61572e-18
Oca2	-2.33612	0.657103	34.3275	4.65765e-09
Slc16a7	-2.34729	3.96936	141.885	1.03048e-32
Nwd1	-2.36839	-1.58887	15.3562	8.90282e-05
Nek10	-2.43063	1.67929	65.2285	6.66977e-16
Camk2b	-2.44127	-1.62391	11.7355	0.000613206
Kcnip3	-2.45482	-2.23615	11.7954	0.000593765
Smtnl2	-2.45589	0.119553	14.0429	0.000178687
Gm13889	-2.46609	-0.430794	13.9499	0.000187752
Rapgef3os1	-2.47011	-1.2171	15.8731	6.77343e-05
Adam12	-2.48104	-0.159069	36.8229	1.29362e-09
Gm8225	-2.48488	-2.06608	8.55812	0.00343985
Hs3st1	-2.52842	2.3362	112.683	2.53129e-26
Car6	-2.53401	5.41107	134.527	4.18935e-31
Ttn	-2.53803	4.17135	72.0857	2.06049e-17
Rasgrp2	-2.54289	-0.340376	27.8024	1.34357e-07
Egr1	-2.54406	0.356398	34.1179	5.18717e-09
9530026P05Rik	-2.56414	-2.00908	14.5636	0.000135509
Dnm1	-2.57453	0.613329	36.0015	1.97169e-09
4930448N21Rik	-2.58781	-2.081	10.3767	0.00127618
Cyp7a1	-2.61577	-0.0297033	35.0407	3.22893e-09
Col14a1	-2.62266	-1.83463	11.3177	0.000767729
Kcnh2	-2.63716	-0.793139	27.1194	1.91272e-07
Tll1	-2.64804	-1.98652	9.03084	0.00265462
Abcb9	-2.64877	0.0879387	33.7364	6.31091e-09
Spsb4	-2.66593	3.96704	172.823	1.78916e-39
Nr4a1	-2.67378	2.69194	131.396	2.0281e-30
Fam131b	-2.72867	-0.411662	25.5586	4.2914e-07
Gm20619	-2.74776	0.1024	44.1295	3.07361e-11
Ica1l	-2.78274	-1.45604	13.6371	0.000221758
Hoxa11os	-2.78872	0.535125	47.7682	4.79714e-12
Fam71f1	-2.81254	0.392733	35.9031	2.07379e-09
Nptx1	-2.8202	-2.53734	10.3215	0.00131489
Il17rd	-2.8327	-0.603842	27.3659	1.68373e-07
Rapgef3os2	-2.83875	0.534287	53.5813	2.48109e-13
Itgal	-2.8538	-1.33363	21.4733	3.58785e-06
Pnpla3	-2.85968	-1.56904	16.3043	5.39402e-05
Etv5	-2.86839	3.0436	105.015	1.21199e-24
Gm22	-2.90599	1.77552	54.7711	1.3542e-13
Col4a4	-2.97511	-0.742241	29.0714	6.97601e-08
Cspg4	-2.97943	0.234093	44.6391	2.36918e-11
Ednra	-3.0412	-1.87553	9.89107	0.00166083
Rasd2	-3.04805	-2.26218	11.3948	0.000736499
Wnt6	-3.10817	-0.49437	32.8557	9.92582e-09
Nrip3	-3.14616	-0.476721	27.7867	1.35457e-07
Gm7551	-3.14676	-2.67671	8.45791	0.00363459
Hoxa11	-3.20866	1.80767	126.234	2.7332e-29
Dhrs2	-3.21013	-0.519738	34.2516	4.84267e-09
Gm20775	-3.23437	-1.86798	14.0511	0.000177905
Gm12406	-3.4092	-2.67823	10.3389	0.00130254
Cck	-3.42326	3.49978	113.777	1.4582e-26
Etv4	-3.46717	0.513299	45.5677	1.4745e-11
Plxna4	-3.48623	-1.77496	25.9024	3.59122e-07
Nr1i2	-3.50799	-2.43976	10.9339	0.000944186
Abca12	-3.51184	8.08392	597.594	5.58691e-132
Spry4	-3.58512	-0.137975	53.771	2.25276e-13
Pcdh12	-3.5887	-2.79351	11.6051	0.000657725
Csdc2	-3.69117	-1.71588	21.0512	4.47176e-06
Rab7b	-3.69222	-2.47127	10.73	0.0010541
RP23-63A19.1	-3.75377	-2.6787	12.3727	0.000435659
Cdhr2	-3.83434	-2.571	15.2323	9.5064e-05
Igfn1	-4.22606	-2.20843	20.576	5.73105e-06
Gm16010	-4.23099	0.797509	79.3562	5.18636e-19
Ppp1r16b	-4.26881	0.943617	108.513	2.07508e-25
Fam83a	-4.49749	-2.15737	20.5376	5.84726e-06
Gdf7	-4.79691	-3.37852	9.10829	0.00254453
Prl2c2	-4.98066	-3.1563	8.8036	0.00300637
Gm12565	-4.98198	-3.1567	8.95893	0.00276117
Klhl40	-4.98221	-3.26321	9.3256	0.00225974
Gm3807	-4.98265	-2.83424	9.94221	0.00161531
9630001P10Rik	-4.98566	-2.87641	8.7692	0.00306361
Chrna4	-4.98576	-3.20837	8.68397	0.0032102
Pllp	-5.14407	-3.26344	8.79441	0.00302156
Gm14822	-5.19124	-2.54613	9.64446	0.00189924
Haao	-5.29552	-2.57061	12.4446	0.000419204
Gm2115	-5.55315	-2.71523	14.6771	0.000127586
Syt3	-5.55502	-2.57167	12.1009	0.00050397
Rpl21-ps15	-5.95906	-2.32419	15.7512	7.22427e-05
Tmem254c	-6.02137	-2.92897	11.7473	0.000609326
Rasef	-6.34554	-1.91715	22.1291	2.54922e-06
Gm38317	-6.45807	-1.55653	21.2399	4.05247e-06
Art4	-6.47553	-1.91864	25.2298	5.08909e-07
Rpl30-ps10	-6.61994	-2.14473	13.48	0.000241126
Ott	-6.62786	-2.59443	10.3827	0.001272
Gm15093	-6.7456	-2.50514	10.9466	0.000937769
Gm10243	-6.97337	-2.35491	11.8468	0.000577615
Rps19-ps2	-7.09115	-1.02181	37.2744	1.02625e-09
Gm3055	-7.11487	-0.937546	25.6112	4.17605e-07
Gdf1	-7.14572	-2.25308	12.4668	0.000414252
Gm14414	-7.2282	-0.996616	40.3427	2.131e-10
Rpl35a-ps2	-8.06636	0.202589	9.26048	0.00234152
Gm13370	-8.98526	0.533341	13.0678	0.000300413
Gm10240	-9.71401	1.30757	10.2682	0.00135343
Gm8226	-10.283	2.7257	222.459	2.63004e-50
