# Supplementary material for: DRG2 is required for surface localization of PD-L1 and the efficacy of anti-PD-1 therapy
Source: Cell Death Discov. 2024 May 27;10:260. doi: 10.1038/s41420-024-02027-x (PMC11130180; doi:10.1038/s41420-024-02027-x)
Supplement: Supplementary file 3 — Table S2 [file 41420_2024_2027_MOESM3_ESM.xlsx]

## Sheet: Table S2
Table S2. Differentially expressed genes (DEGs) (adjusted p value < 0.05 with an absolute log2FC>1.0) in IFN-γ-treated B16F10/shDRG2
Genes	logFC	logCPM	LR	PValue
Mpeg1	13.835	4.44815	839.283	1.55442e-184
Slamf8	13.0879	3.78698	914.157	8.21073e-201
Ly6a	13.0789	3.96821	395.892	4.3181e-88
RP23-100J23.5	12.903	3.87244	734.818	8.02841e-162
Gm4951	12.8555	7.12701	1931.97	0
Gbp10	12.7662	8.46482	2434.32	0
F830016B08Rik	12.655	5.99145	828.311	3.77389e-182
Iigp1	12.5996	10.1994	3186.54	0
Ciita	12.466	5.73118	2182.72	0
Casp12	12.4321	3.46251	590.89	1.60425e-130
Gm5970	12.2322	3.11208	596.395	1.01829e-131
Gm12185	12.1951	8.64288	3671.84	0
H2-Eb1	12.188	5.39854	1115.76	1.24198e-244
Cd74	12.1339	7.34694	1428.29	1.4942893253e-312
H2-Ab1	12.1318	5.31886	1006.43	7.20424e-221
Olfr56	11.9997	5.33608	1664.97	0
Tgtp1	11.9839	9.63656	3688.98	0
Irf8	11.9141	6.74968	2241.41	0
Gvin1	11.8641	4.26634	504.609	9.44335e-112
Gbp4	11.8348	9.19382	2713.5	0
Psmb8	11.7309	6.89956	2632.8	0
Tgtp2	11.7134	9.86088	2874.35	0
Apol6	11.6341	7.79757	2960.72	0
Zbp1	11.5234	7.90781	2936.99	0
Serpina3f	11.5187	2.72167	316.876	6.93952e-71
Apol10b	11.5061	4.79633	972.167	2.0147e-213
Gbp6	11.3785	9.44836	3469.58	0
Gm4841	11.3381	6.76841	2050.46	0
H2-Aa	11.1788	5.16361	690.741	3.08352e-152
Ctss	11.1481	2.05619	280.816	4.98537e-63
Ifi203	11.1329	6.47677	1389.56	3.89942e-304
Gbp11	11.1107	4.39677	764.33	3.07269e-168
AI607873	10.9875	4.33956	598.172	4.18257e-132
Prdm1	10.9314	1.8491	279.525	9.53265e-63
Cxcl9	10.8882	4.86957	334.601	9.56697e-75
Oas3	10.8742	4.86824	460.707	3.37379e-102
Gbp9	10.8669	4.2971	795.584	4.92288e-175
Gm12250	10.8654	7.81133	3075.45	0
Gbp8	10.7778	4.12261	400.285	4.77517e-89
Mnda	10.666	6.62899	1806.01	0
Batf2	10.6518	5.5372	1952.84	0
Prph	10.6043	8.14289	3399.93	0
Phf11b	10.5952	1.73234	186.801	1.58738e-42
Il12rb1	10.5827	2.10938	225.282	6.37282e-51
Psmb9	10.5483	6.65597	2487.18	0
Serping1	10.4886	1.56774	182.916	1.11886e-41
Gbp5	10.4618	5.38315	1874.59	0
C4b	10.4204	6.66574	2338.7	0
A530032D15Rik	10.3552	1.16252	192.694	8.21037e-44
Igtp	10.3483	9.95338	2771.65	0
Gm4955	10.3475	3.70616	402.149	1.87532e-89
9930111J21Rik1	10.2686	3.36355	353.23	8.3919e-79
Ifi204	10.1703	7.10753	1856.93	0
Gm4070	10.1036	2.48963	196.185	1.42022e-44
Ly6c1	10.0999	3.34907	273.567	1.89455e-61
Ifi47	10.0814	8.06305	3255.08	0
Mndal	10.0355	5.38548	1164.43	3.27814e-255
Gm10163	9.90668	1.63116	17.2411	3.29233e-05
Ifi205	9.90061	0.767565	111.201	5.34786e-26
Col28a1	9.81509	0.571495	129.123	6.37428e-30
9930111J21Rik2	9.77566	5.46081	502.267	3.05278e-111
Gbp2	9.76235	10.6111	3590.11	0
Serpina3g	9.63516	0.584243	125.693	3.59003e-29
BC023105	9.5274	2.80739	401.372	2.76934e-89
Kif5c	9.49748	0.506366	113.396	1.76709e-26
Ocln	9.42833	0.124386	113.927	1.35169e-26
Acta2	9.32688	0.516167	109.594	1.20255e-25
A530040E14Rik	9.31896	2.72331	379.311	1.75777e-84
9330175E14Rik	9.26454	4.03998	859.637	5.84198e-189
Pydc3	9.24225	2.67102	210.962	8.47002e-48
Sp110	9.20162	5.37551	1396.47	1.2289e-305
Rhbg	9.14282	-0.124988	78.6714	7.33506e-19
Fcgr4	9.11333	2.55181	318.57	2.9675e-71
Ifi44	9.08822	4.14862	430.604	1.20062e-95
Gm15433	8.94135	-0.0832299	83.4537	6.52275e-20
Ubd	8.81939	-0.0948207	72.1784	1.96598e-17
Kcnt1	8.81418	-0.207508	69.1814	8.98088e-17
Slfn2	8.73179	0.299402	88.5178	5.03797e-21
Fbn1	8.62769	2.00676	247.593	8.69456e-56
Gm28177	8.54674	-0.408817	69.8984	6.24406e-17
Phf11d	8.51505	5.27918	835.451	1.05818e-183
H2-DMa	8.48863	5.25196	1250.4	6.79517e-274
2410017I17Rik	8.45586	-0.592542	63.5048	1.59974e-15
Insrr	8.4444	-0.282148	68.7926	1.09384e-16
Irgm2	8.2377	8.87447	2159.81	0
Tnfsf10	7.99057	3.00866	348.973	7.09106e-78
Apobec3	7.92618	2.58649	349.153	6.48136e-78
Gm7609	7.83573	1.22961	135.51	2.55424e-31
Gm5431	7.82524	0.894689	152.116	5.97557e-35
Gm5532	7.81801	-1.21302	49.6766	1.81296e-12
Nuak2	7.71128	-1.09511	48.7212	2.95066e-12
Slfn5	7.6467	-1.24998	43.5654	4.10025e-11
H2afy2	7.60617	-1.22368	45.1775	1.79963e-11
Il7	7.59362	-0.78309	49.5647	1.9194e-12
Oasl2	7.57846	6.46112	1219.94	2.83131e-267
Gbp3	7.56011	7.7633	2793.47	0
Zfp536	7.54946	-0.426296	38.9371	4.37691e-10
Slfn8	7.54831	4.55643	764.173	3.32379e-168
H2-T23	7.54825	7.19914	2193.62	0
Alox12	7.50485	-1.3784	39.8909	2.68549e-10
Ms4a4d	7.48892	-1.77599	42.56	6.85459e-11
Fam189a1	7.48771	-1.53842	44.9203	2.05223e-11
Gbp7	7.47165	8.49221	1722.42	0
H2-Q4	7.41907	1.13754	127.669	1.32626e-29
Casp4	7.41736	-0.872856	37.5216	9.04076e-10
Clec2d	7.38832	3.94508	696.646	1.60319e-153
Tap2	7.37154	7.19967	2347.48	0
Fcgr2b	7.35968	-1.26336	42.5215	6.99112e-11
1700123I01Rik	7.33264	-1.23856	38.0035	7.06181e-10
Gm2666	7.3306	-1.48342	35.4159	2.66298e-09
Apol7a	7.32461	-1.00815	41.2924	1.31076e-10
Sema3g	7.2971	4.25323	947.036	5.84786e-208
Kcnt2	7.28923	0.861275	128	1.12226e-29
Xdh	7.27795	3.41362	444.009	1.45183e-98
Pacsin1	7.26145	4.61488	1048.8	4.43928e-230
Rapgef5	7.25576	-1.57276	37.7536	8.02669e-10
Gm7582	7.22701	-1.75321	31.0691	2.49007e-08
Irf7	7.21173	2.17244	43.7392	3.7518e-11
Strc	7.18063	-1.92065	38.6262	5.13244e-10
Apol9b	7.17725	6.0263	1352.25	5.00761e-296
Rpl30-ps9	7.11976	-0.850138	11.7722	0.000601229
Apol9a	7.10698	6.94435	1283.81	3.72606e-281
Gm2619	7.09581	-1.23787	31.7883	1.71928e-08
Meiob	7.08747	-1.64346	37.1813	1.0764e-09
Fam26f	7.08703	0.150253	105.706	8.55294e-25
Cngb3	7.08233	-1.83418	31.1886	2.34137e-08
Gm18853	7.08086	-1.59749	25.7691	3.84796e-07
Adgrd1	7.06471	-1.55403	35.7126	2.28685e-09
Ccrl2	6.97636	2.31606	291.013	2.99165e-65
Socs1	6.97347	4.96997	1204.61	6.06048e-264
H2-DMb2	6.95301	-1.99112	18.5768	1.63195e-05
Rpl35a-ps6	6.93937	-2.29539	12.0224	0.000525636
Scn10a	6.88035	-2.01073	34.6937	3.85884e-09
Fam189a2	6.83467	-2.13233	33.1765	8.41608e-09
Gm16094	6.81787	-1.79498	21.5101	3.51962e-06
C130026I21Rik	6.77674	3.76571	575.816	3.04942e-127
Ccdc162	6.73259	-1.81507	29.9565	4.41844e-08
Hrh2	6.72483	-2.05829	29.1667	6.64095e-08
Serpina3i	6.69947	-1.85485	27.568	1.51668e-07
Gm26510	6.68521	-1.73537	30.003	4.31386e-08
Pydc4	6.68309	0.835092	82.4968	1.05841e-19
Cd79b	6.63608	-1.63948	23.9683	9.79361e-07
Cdh15	6.63583	2.25791	273.449	2.01e-61
Epsti1	6.5852	4.22968	936.458	1.16553e-205
Dmrtc1a	6.57922	-2.18083	18.5078	1.6921e-05
Gm15990	6.57607	-2.03407	25.8199	3.74804e-07
Sp140	6.47473	4.42842	879.819	2.39274e-193
Gja4	6.46591	1.11785	160.452	9.01176e-37
Gm16340	6.46147	-1.65374	18.5542	1.65141e-05
H2-M3	6.45158	1.26564	156.016	8.39937e-36
Klrk1	6.3993	-1.96275	23.8003	1.06864e-06
Slco2a1	6.39754	1.88801	197.736	6.51379e-45
Tap1	6.37216	7.47897	1770	0
Ak7	6.34353	1.67424	222.065	3.20654e-50
Prm1	6.3368	-2.47225	22.1505	2.52086e-06
AW112010	6.3261	-2.34988	23.5822	1.19688e-06
Parp14	6.32546	8.12401	1973.6	0
Ifit3	6.29618	8.62646	1184.03	1.80591e-259
1500015O10Rik	6.29322	-2.18197	18.2527	1.93447e-05
Gm8995	6.27566	-2.26466	12.7311	0.000359628
Slc27a2	6.26338	-2.50473	21.9097	2.85788e-06
H2-Eb2	6.25472	-2.26397	22.9538	1.65944e-06
Atp8b4	6.24551	-1.91897	21.5267	3.48935e-06
Rbm47	6.18083	-0.607959	64.1037	1.18038e-15
Gm15856	6.17895	-2.20974	20.463	6.07967e-06
Rspo3	6.16361	1.24189	132.717	1.04278e-30
H2-T24	6.15791	-0.34461	73.1682	1.19056e-17
Tgm2	6.12471	4.72933	1198.19	1.51194e-262
C3	6.12146	-2.47164	19.0501	1.2733e-05
Misp	6.12029	-0.419548	70.8216	3.91033e-17
Nlrc5	6.11283	6.63243	1605.1	0
Gm19684	6.11275	-2.50425	20.1956	6.99126e-06
Rpl21-ps15	6.11242	-2.32419	16.7555	4.25182e-05
Muc1	6.07742	-0.304537	62.4462	2.73821e-15
9530082P21Rik	6.05632	2.89605	428.841	2.90468e-95
Cyp26c1	6.02905	-2.67882	19.2905	1.12261e-05
Irgm1	6.02286	9.61205	1767.61	0
Alx3	6.0201	-2.60728	18.4339	1.75896e-05
Dnah17	6.01471	-2.83571	18.3282	1.85931e-05
Armc3	6.01221	-2.47322	17.2309	3.31015e-05
Dnase1l3	5.98812	-0.53405	45.3756	1.62651e-11
Ocm	5.97924	-2.15835	14.6347	0.000130488
Oas2	5.96825	3.42596	316.909	6.8261e-71
Gm16685	5.96702	-2.47114	16.1055	5.99085e-05
Ncf1	5.93835	-0.669806	54.5477	1.51718e-13
Uba7	5.91338	4.78058	790.274	7.02719e-174
Irf5	5.91301	-0.584311	54.9948	1.20849e-13
Irf1	5.88276	8.38036	1576.36	0
Dhx58	5.86756	5.14669	734.664	8.67056e-162
Tex19.2	5.84373	-2.0816	17.6743	2.62151e-05
RP23-452K12.18	5.82305	-2.85134	12.1174	0.000499522
Il18rap	5.78897	-2.64053	12.7577	0.000354538
2310001H17Rik	5.78246	-0.574523	56.8357	4.73788e-14
1700011M02Rik	5.76832	-2.60591	14.8067	0.000119113
Jakmip1	5.76428	-2.60663	13.6204	0.000223738
Greb1l	5.75068	-2.50468	16.4501	4.99467e-05
F730311O21Rik	5.73053	-2.50566	14.4606	0.00014312
Glrp1	5.72886	-2.60647	14.0802	0.000175175
Pcdha12	5.69216	-2.37317	13.2419	0.000273767
Psmb10	5.68476	7.77003	1855.52	0
Apod	5.64989	-0.623528	49.7075	1.7846e-12
Dnah1	5.64866	-2.15521	15.0035	0.000107312
Clec1a	5.63385	-2.40917	14.6999	0.000126055
Tm6sf1	5.63271	-2.53817	14.4703	0.000142387
Nod1	5.62578	6.22597	1387.67	1.00331e-303
Gm15753	5.57345	-0.887002	38.4816	5.52723e-10
Ggt5	5.55654	-2.96365	12.1588	0.000488581
Fam167b	5.5545	-2.47179	12.4705	0.000413435
Angpt1	5.53982	-2.83408	13.5735	0.000229406
Trim5	5.51787	3.4871	352.504	1.20769e-78
Unc93a	5.5173	0.294862	68.6184	1.19481e-16
Trim30d	5.50366	3.34313	374.347	2.11716e-83
Esr1	5.49011	0.430079	90.347	1.99851e-21
Tex14	5.48857	0.812258	75.0215	4.65621e-18
Ccl8	5.46553	-2.40881	9.95187	0.00160686
Ccdc109b	5.43883	2.47157	297.449	1.18427e-66
Heatr9	5.42359	-2.9192	12.1177	0.000499443
RP23-41J13.2	5.41258	-2.60554	12.8674	0.000334348
1110002E22Rik	5.41216	1.06514	126.135	2.87316e-29
Cyp27a1	5.4078	-2.91947	13.5061	0.000237788
Scube1	5.39651	-2.96474	10.8061	0.00101167
Pcbp3	5.38962	-2.67854	11.5239	0.000687077
Gsdmd	5.38645	4.40028	853.726	1.12571e-187
Trim34b	5.36922	-3.0222	12.9807	0.000314722
Gm7592	5.3483	-2.77091	12.3975	0.000429914
Ifit3b	5.31776	6.33021	1012.27	3.85903e-222
Gm12216	5.3112	1.1443	122.762	1.57192e-28
Prr5l	5.31056	-2.87628	9.29057	0.00230336
Phf11a	5.31029	-0.910343	38.3804	5.82127e-10
RP23-387F14.2	5.30663	-2.96338	9.80796	0.00173758
Gm26512	5.27348	-3.26386	12.5479	0.000396657
Ttc16	5.25651	0.412701	82.1001	1.29364e-19
Unc79	5.25566	-2.83433	10.0284	0.00154147
4930552P12Rik	5.23913	-3.05743	9.41151	0.00215628
Acmsd	5.23139	-3.05813	8.35937	0.00383704
Aldh1a1	5.22951	-0.967042	51.0839	8.85024e-13
Trim12c	5.2066	5.70226	631.786	2.04383e-139
Ddx60	5.18685	3.44322	318.482	3.10073e-71
Gm9992	5.17653	-2.99857	11.102	0.000862346
Cxcl11	5.17005	0.889355	77.7623	1.16219e-18
Atp2c2	5.14133	-1.15606	37.9103	7.40713e-10
Gm36981	5.13221	-3.00975	10.3409	0.00130115
Meikin	5.12732	-3.05677	11.1281	0.000850292
Zfp92	5.12577	-3.15644	11.3004	0.000774889
Gm37563	5.12512	-2.71573	9.94081	0.00161654
Gimap4	5.11219	-2.44099	9.13896	0.00250223
Tmsb4x	5.10496	2.03138	188.851	5.66448e-43
Sp100	5.06466	5.58991	613.457	1.98067e-135
H2-T10	5.05641	0.711967	102.03	5.4674e-24
Tmem140	5.0438	6.25912	1254.71	7.85815e-275
H2-K1	5.03771	7.70638	568.324	1.29971e-125
Nuggc	5.02456	1.6913	183.842	7.02358e-42
Stat1	5.00189	9.78041	1276.11	1.75459e-279
Adgrf3	4.97721	-0.225628	67.1582	2.50567e-16
Nyx	4.97289	-3.10593	9.10588	0.00254789
Gm20394	4.97277	-2.34907	9.11798	0.0025311
Gm12592	4.96736	0.170706	66.0197	4.46427e-16
Gm14490	4.96311	-2.6057	9.46583	0.00209334
Cntn6	4.96218	-2.47112	9.75412	0.00178921
Gm20478	4.96115	-3.32011	10.0477	0.00152542
Gsap	4.96082	-3.15656	10.048	0.0015251
Gm20628	4.96041	-3.1568	9.97494	0.00158685
Il2rg	4.95229	-1.118	34.1032	5.22663e-09
Cyp1b1	4.94772	-2.67819	9.0457	0.00263314
Trim12a	4.93875	4.99286	898.233	2.3771e-197
Tcp11x2	4.92532	-0.51663	47.2137	6.36532e-12
Milr1	4.91084	-0.901595	51.6678	6.57313e-13
Aurkc	4.8972	-2.94861	9.12829	0.00251687
Cd274	4.89666	7.1679	1485.48	0
Vdr	4.85259	0.641724	95.2422	1.68462e-22
Fas	4.84784	-0.199922	59.481	1.23483e-14
Rtp4	4.82763	4.98331	911.436	3.20448e-200
Trim34a	4.79863	4.04767	431.576	7.37568e-96
Mx1	4.79045	4.71884	529.769	3.17133e-117
Hopx	4.77814	-2.71522	8.51697	0.00351851
Kremen2	4.77492	-3.20907	8.79577	0.0030193
Myh7b	4.77482	-3.20929	8.74839	0.00309876
Xaf1	4.74663	5.61599	934.593	2.96408e-205
Atp8a2	4.73239	-1.7347	24.451	7.62231e-07
Isg20	4.73137	1.27208	114.473	1.02634e-26
Col6a3	4.69526	0.213266	78.9473	6.379e-19
Gal3st2	4.65314	-0.920998	38.5643	5.29794e-10
Matn4	4.64678	-0.16626	43.5983	4.03196e-11
RP23-253G12.8	4.64535	-1.32111	26.0295	3.36238e-07
Ube2l6	4.6439	6.89709	1126.93	4.6304e-247
Psme2b	4.64327	2.23827	202.394	6.27233e-46
Gm16026	4.62478	-1.41858	24.9112	6.00335e-07
Col6a1	4.62409	-1.66067	27.8427	1.31587e-07
Tapbpl	4.59571	6.46138	1483.48	0
Il18bp	4.57844	3.8203	575.989	2.79619e-127
Asb15	4.57215	1.25798	108.378	2.2216e-25
Isg15	4.57064	5.82679	406.985	1.66098e-90
Usp18	4.54203	4.85058	583.466	6.6097e-129
Figf	4.46112	-1.77267	17.2071	3.35184e-05
Gm8113	4.43694	4.16838	501.573	4.32255e-111
Ifitm3	4.42783	6.89705	1012.69	3.13004e-222
Parp9	4.42422	7.41409	1256.71	2.88544e-275
2010002M12Rik	4.41245	1.0148	99.7094	1.76486e-23
Cd248	4.4009	2.19974	112.187	3.2513e-26
Dtx3l	4.36593	7.47784	966.687	3.12906e-212
Clic5	4.35998	-0.726224	43.1398	5.09649e-11
Trim30a	4.30397	6.4696	529.215	4.18468e-117
Tapbp	4.20013	8.35801	601.016	1.00669e-132
Kcna5	4.19498	-0.303529	45.2621	1.72354e-11
Ypel4	4.17589	-1.83663	15.0965	0.000102152
Ido1	4.17545	-0.505279	48.1042	4.04168e-12
Sugct	4.17044	-1.91974	20.8638	4.9313e-06
4930599N23Rik	4.16417	-1.29212	30.6045	3.16352e-08
Naip5	4.12103	-0.664684	39.277	3.67741e-10
Flt1	4.11414	-1.26638	40.441	2.02647e-10
Parp12	4.10474	8.21352	938.987	3.28554e-206
Erap1	4.08433	6.88293	1268.5	7.90997e-278
AA467197	4.07028	0.429107	73.6092	9.52181e-18
C1ra	4.06422	6.27223	1025.23	5.89947e-225
Gm17382	4.04922	-1.73474	19.4981	1.00699e-05
H2-T22	4.02419	6.83584	902.643	2.61389e-198
Stat2	4.00668	6.95562	744.487	6.33968e-164
H2-DMb1	3.96197	5.55499	843.922	1.52377e-185
Art1	3.93753	-1.67884	24.5999	7.05552e-07
Oas1a	3.89699	5.70284	547.555	4.28389e-121
Il2rb	3.89129	-2.50375	12.4676	0.000414066
Asap3	3.88639	1.55862	115.199	7.11699e-27
Mx2	3.88092	2.58563	197.093	8.99772e-45
Psme2	3.85153	7.51896	1087.77	1.50565e-238
Ifit1	3.84636	6.71327	496.899	4.49381e-110
Fgf2	3.8309	-1.55556	19.4944	1.00897e-05
P2ry12	3.81849	-0.555648	45.457	1.56029e-11
Trim72	3.81693	-2.29407	9.97976	0.00158271
Icam2	3.81009	1.96701	120.187	5.75786e-28
Tnfrsf14	3.80602	1.47983	115.926	4.93418e-27
Tnfrsf21	3.78278	3.74902	450.962	4.45392e-100
Il15ra	3.77539	2.24239	185.805	2.61855e-42
Trafd1	3.75895	6.46741	919.387	5.98901e-202
0610043K17Rik	3.75839	-2.2932	12.0675	0.000513078
AU020206	3.75575	3.97846	436.98	4.91712e-97
Rasa4	3.75204	3.12264	270.361	9.46802e-61
Rasl11a	3.7292	0.179537	55.6572	8.62781e-14
Dram1	3.72537	-2.10613	12.7253	0.000360747
Mrvi1	3.7051	-2.5042	14.14	0.0001697
RP23-50I16.2	3.69675	-1.89971	21.4389	3.65287e-06
Akr1cl	3.69412	-1.10637	30.4754	3.38133e-08
Dnah10	3.6894	-0.749005	28.1603	1.11674e-07
RP24-328P2.5	3.64999	4.09466	284.925	6.34456e-64
RP23-253G12.9	3.62639	2.49604	144.458	2.82145e-33
Upb1	3.60842	-0.479449	33.4845	7.18357e-09
Parp10	3.59729	6.12587	574.864	4.91165e-127
Oas1b	3.59287	1.9638	144.339	2.99488e-33
Rgs9	3.57054	-1.50192	15.8873	6.72276e-05
Lrrc2	3.56466	-1.55451	20.9888	4.61973e-06
Ptpn18	3.54696	3.14681	272.663	2.98164e-61
Bst2	3.54365	7.35086	856.212	3.24436e-188
Sod3	3.53477	0.167515	44.872	2.10343e-11
Pla1a	3.53147	-2.44065	10.8573	0.00098406
B2m	3.53141	9.40368	846.873	3.47822e-186
H2-D1	3.52845	8.20376	781.039	7.15435e-172
Ifi35	3.52634	5.81547	752.355	1.23387e-165
Cxcl10	3.52578	8.85023	1010.49	9.42891e-222
Rnf213	3.52438	9.19946	709.35	2.77084e-156
Ifih1	3.50147	6.12118	414.188	4.49268e-92
Naip6	3.49669	0.138426	39.5286	3.2329e-10
Trim21	3.49567	5.43099	835.943	8.27392e-184
Sptbn5	3.48499	-1.01057	30.9721	2.61764e-08
Dio2	3.46852	-1.4258	24.618	6.98944e-07
1700026D08Rik	3.45814	-2.4396	11.0724	0.000876204
Dennd2d	3.43781	1.50003	97.4849	5.42692e-23
Upk3bl	3.4331	-2.44009	10.9358	0.00094324
A730098A19Rik	3.42499	-2.67999	8.74408	0.0031061
Cyp26a1	3.42012	-2.13141	9.89141	0.00166052
Oas1g	3.4108	4.15029	381.659	5.41734e-85
Cemip	3.37766	-2.13052	14.8282	0.000117763
Ccno	3.35605	-0.696558	31.3782	2.12353e-08
Gm14435	3.34827	-1.30873	10.3186	0.00131693
Fbxo39	3.34778	-2.47277	9.40227	0.00216717
Kcnk2	3.34409	1.18584	90.9744	1.45545e-21
Serpinb9	3.34146	4.6699	427.961	4.51459e-95
Tas2r137	3.33328	-2.71681	9.41326	0.00215422
Pmp2	3.33018	0.0723474	39.6796	2.99239e-10
Nmi	3.32703	6.32705	812.4	1.08693e-178
RP23-422D12.3	3.32445	0.749887	73.1417	1.20671e-17
D630029K05Rik	3.28246	-1.55591	13.1561	0.000286578
Hdc	3.28135	0.52794	61.2859	4.93594e-15
Kalrn	3.27441	-1.89709	14.253	0.000159803
Rab19	3.26984	-0.0387942	41.754	1.0351e-10
Dock10	3.25499	1.47835	72.1036	2.0419e-17
Lama3	3.25484	-2.15588	8.54861	0.00345785
A930015D03Rik	3.25283	-0.669204	33.8536	5.94183e-09
Pkd1l3	3.24019	-0.0925969	39.6899	2.97655e-10
Clca3a1	3.23769	-2.71594	9.97875	0.00158357
Gm16315	3.23366	-2.64226	8.73544	0.00312084
Fam46a	3.22693	3.95943	325.3	1.01477e-72
Atf3	3.21416	3.82528	234.693	5.64923e-53
Gm13859	3.18403	-2.03419	15.1248	0.00010063
Herc6	3.17398	7.92061	710.693	1.41371e-156
Hsh2d	3.16595	-0.471076	31.596	1.89823e-08
Lamc2	3.13698	-2.15592	8.64764	0.00327485
Gm16238	3.13349	-2.64203	8.46376	0.00362293
RP23-50I16.3	3.12327	-2.37952	8.76375	0.00307277
Shank1	3.10473	1.28406	50.1942	1.39256e-12
Ccdc36	3.10126	-0.308604	31.9093	1.61543e-08
Adamts14	3.09662	1.91039	56.9551	4.45874e-14
Cfb	3.094	1.63299	82.4082	1.10695e-19
Ccdc80	3.08209	-0.426492	28.3375	1.01903e-07
Pla2g16	3.06972	5.70374	427.033	7.18927e-95
Rsad2	3.06635	7.25603	327.814	2.87703e-73
Tvp23a	3.04588	3.98026	409.377	5.00961e-91
Slc6a1	3.04521	-1.73692	13.4071	0.000250677
Gm19705	3.03828	0.914366	69.3739	8.14606e-17
Vasn	3.03794	-1.06654	10.9175	0.000952608
Vwa5a	3.03152	6.17757	588.229	6.08454e-130
Psme1	3.02954	7.84021	761.834	1.07213e-167
Notch1	3.02373	5.76009	493.194	2.87577e-109
Col18a1	3.01963	0.653501	44.7363	2.25434e-11
Nnmt	3.0066	3.52945	223.272	1.74905e-50
Rtn4rl2	3.00274	-1.69628	12.7423	0.000357478
Sorbs2	2.98126	4.37603	355.067	3.34023e-79
Ltbp1	2.97933	-1.34927	16.5467	4.74655e-05
Aspa	2.97412	-0.0248286	35.321	2.79605e-09
Samd9l	2.9618	6.53149	380.245	1.10065e-84
Tcam1	2.96108	-0.42592	32.0702	1.487e-08
Gfap	2.94176	1.84363	93.8897	3.33608e-22
Ctso	2.93614	2.68469	165.536	6.98702e-38
Ifit2	2.93416	8.31554	256.076	1.22977e-57
Samhd1	2.93061	8.13745	713.731	3.08948e-157
Rfx4	2.91204	-1.55373	18.6049	1.60807e-05
Rnf19b	2.90416	6.43263	605.138	1.27704e-133
Parp11	2.8916	6.70177	622.154	2.54278e-137
Fgd3	2.86337	-1.17026	18.7148	1.51801e-05
Itpka	2.84858	1.75396	83.828	5.39737e-20
Tmem229b	2.82967	3.07312	197.289	8.15492e-45
Mmp19	2.82478	-0.290254	27.7647	1.37003e-07
Slfn10-ps	2.81505	-1.47781	15.1104	0.000101404
Bcl3	2.81389	-0.845127	22.3339	2.29129e-06
Dnaaf3	2.80607	-0.975462	24.8964	6.04945e-07
Pth2r	2.80059	-2.13311	10.6316	0.0011117
Rnf135	2.7807	4.7509	392.478	2.38967e-87
Il18	2.77742	1.07521	54.3728	1.65843e-13
Trim69	2.77587	-1.87674	14.3988	0.000147898
Tor3a	2.76905	5.17234	333.293	1.84321e-74
Gm11992	2.76842	2.08543	111.571	4.43616e-26
Tlr6	2.76029	-1.98648	10.4826	0.00120506
Adap2os	2.75926	-2.37948	9.97195	0.00158943
Gadd45g	2.75449	2.74748	102.193	5.03652e-24
Samd15	2.74769	-0.941643	20.5249	5.8862e-06
Mvp	2.7421	6.0066	376.741	6.3753e-84
Dsp	2.74139	-0.357321	11.1052	0.000860861
Dgka	2.73447	-0.136286	31.6643	1.83258e-08
C230035I16Rik	2.72649	-0.757738	24.7539	6.51374e-07
Gm38357	2.72487	2.43753	56.0418	7.09481e-14
Plscr2	2.71815	0.793015	45.4794	1.54251e-11
Prkg2	2.71484	2.29767	109.183	1.4801e-25
Socs3	2.71434	4.09419	309.652	2.60012e-69
Tnni3	2.7136	-1.98739	13.2504	0.000272519
Trim25	2.71003	5.17856	352.466	1.23045e-78
Idnk	2.70846	5.22881	435.403	1.08362e-96
Gm11127	2.70662	-2.26409	12.1606	0.000488103
Scn1b	2.70175	1.96166	100.256	1.33926e-23
Bglap2	2.69823	-1.55827	12.4345	0.000421481
Oasl1	2.6858	2.16121	67.7027	1.90102e-16
Kitl	2.68377	2.41754	117.497	2.23428e-27
Cd1d1	2.67828	0.733582	47.1064	6.72359e-12
Slc30a2	2.67708	-1.36566	18.4116	1.77976e-05
Gm17193	2.67582	-1.45659	13.4451	0.000245652
Mill2	2.65213	-0.650675	26.129	3.19344e-07
Cmpk2	2.64919	6.13349	407.793	1.10778e-90
Gja5	2.64346	0.735297	41.7942	1.01402e-10
Cdhr5	2.63622	-1.85498	9.95824	0.00160131
Bcl6	2.62952	3.69662	223.974	1.22929e-50
Tmem106a	2.62742	2.91343	148.403	3.87228e-34
Gm10561	2.61114	-1.8783	13.1806	0.000282866
Lgals3bp	2.57131	8.39205	237.081	1.70259e-53
Capn5	2.5713	3.37924	148.973	2.90646e-34
Gadd45b	2.571	3.02305	165.092	8.73467e-38
Helz2	2.56317	5.82292	195.486	2.0182e-44
Tubb3	2.5338	7.63507	466.239	2.10945e-103
Gm16675	2.50891	0.204868	29.8977	4.55461e-08
BC021891	2.48727	0.91963	52.6824	3.92093e-13
Frmd4b	2.48349	0.546108	38.5207	5.41772e-10
Tmie	2.48304	2.01496	73.0944	1.23595e-17
Gm17084	2.47615	-1.51563	11.6945	0.000626844
Unc93b1	2.45986	4.61021	229.589	7.32757e-52
Gabrg2	2.45921	-2.18166	9.28144	0.00231488
Flt3l	2.45774	0.418756	37.3173	1.00389e-09
Gm16174	2.45772	-1.83348	9.37016	0.00220547
RP24-275F18.1	2.45737	-1.35096	16.6687	4.45086e-05
Rnf122	2.45428	1.24766	40.0001	2.53949e-10
Tmem169	2.453	-2.01025	8.80316	0.0030071
Tnfrsf13c	2.44551	-2.20949	9.40275	0.0021666
Acsl6	2.43869	2.43992	84.8272	3.25609e-20
Tmem154	2.43535	0.0862617	28.4766	9.48399e-08
Pim1	2.43468	4.62186	256.584	9.53204e-58
Pik3ip1	2.43416	4.59593	218.192	2.2424e-49
Gm9905	2.41642	-0.641753	21.9915	2.73855e-06
Guca1b	2.4154	-1.71727	10.9648	0.000928601
Gm37296	2.4142	-1.66135	12.9974	0.000311926
Casp7	2.41127	4.40728	290.426	4.01487e-65
Pcnxl2	2.38858	-1.35173	12.3122	0.000450014
Tph1	2.38408	-1.32234	18.6773	1.54815e-05
Plat	2.37966	1.10741	46.3299	9.99299e-12
Dkk3	2.37301	5.19106	347.753	1.30763e-77
Fbxo40	2.37255	2.12156	85.6413	2.15721e-20
Gm26772	2.37252	-2.15672	8.36355	0.00382822
Stat3	2.3709	7.79905	450.632	5.25633e-100
Lck	2.367	-0.232046	29.3304	6.10294e-08
Mgarp	2.35563	1.46296	56.2789	6.28855e-14
Ido2	2.33874	1.57306	63.4989	1.60453e-15
Rhpn2	2.33251	1.29868	57.2125	3.91169e-14
Ctrl	2.32903	-1.22438	12.7532	0.000355393
Fxyd1	2.32525	-0.85674	14.6212	0.000131431
Lap3	2.32414	7.90179	523.51	7.29358e-116
Trpv2	2.31653	6.61161	389.819	9.06268e-87
Epb4.1l3	2.314	-0.834551	14.8963	0.000113586
Rab37	2.2999	-0.786392	18.3467	1.84136e-05
Apobec1	2.28303	3.76291	160.399	9.25851e-37
Gm5103	2.2794	-1.12265	12.2387	0.000468086
Snx10	2.27706	8.06016	573.342	1.05261e-126
Parp3	2.27641	7.08659	456.185	3.25163e-101
Fam46d	2.27452	1.43772	45.2921	1.69734e-11
BC064078	2.27362	-1.00959	10.0209	0.00154776
Atp6v1c2	2.26824	-1.50423	10.9799	0.000921045
Slc16a2	2.26343	0.294979	27.7818	1.35795e-07
Gm38335	2.26199	0.190095	27.7406	1.38718e-07
Nampt	2.25758	8.32101	549.62	1.52282e-121
Zfp455	2.25659	1.80687	66.2986	3.87533e-16
C2	2.25151	6.1984	349.143	6.5136e-78
Gm26797	2.24861	1.65963	36.3012	1.69059e-09
Abhd16a	2.24333	5.59715	477.534	7.34999e-106
Pcdha8	2.24157	2.10447	57.3897	3.57483e-14
Grik2	2.23303	5.59227	459.867	5.13848e-102
Gm14328	2.23249	0.0651949	25.415	4.62312e-07
RP24-294K15.4	2.23184	0.263895	25.9769	3.4552e-07
Lincenc1	2.22142	0.0784989	26.6256	2.46954e-07
Nupr1	2.20892	4.94588	149.815	1.90281e-34
Adh7	2.20388	5.78839	267.252	4.50671e-60
Csf1	2.20067	5.47777	318.812	2.62831e-71
Mapk13	2.19145	1.23167	41.5799	1.13151e-10
Ripk2	2.18787	4.94204	298.548	6.82658e-67
Gm28417	2.18453	-2.01034	8.66066	0.00325154
Tnxb	2.17545	-0.774521	17.6228	2.69336e-05
Gm8394	2.17314	-0.378201	22.436	2.17259e-06
A530072M11Rik	2.17302	-1.52239	11.4262	0.000724172
Scnn1a	2.17146	-1.29302	12.7289	0.000360052
Cx3cl1	2.15604	1.04463	44.1565	3.03149e-11
Thpo	2.15129	-0.878658	15.4567	8.44167e-05
Cd47	2.14263	6.62107	320.95	8.99291e-72
Fn1	2.14259	8.42855	144.521	2.73385e-33
Crem	2.13503	4.60704	197.95	5.85124e-45
Ccdc30	2.13326	0.507535	29.165	6.64694e-08
Gm26519	2.12479	-0.510788	13.5111	0.000237161
Mov10	2.12287	6.73877	239.762	4.43191e-54
B3galt5	2.12277	1.61257	53.7195	2.31252e-13
Tmco4	2.11806	5.04261	221.273	4.77274e-50
Rnf31	2.10498	5.20466	315.917	1.12298e-70
Tlr3	2.10131	5.37877	293.789	7.43162e-66
Trim14	2.10081	0.469411	30.586	3.19392e-08
Col8a1	2.09806	-0.713028	8.49328	0.0035646
Tcf7	2.09519	2.65025	70.4674	4.6793e-17
Stxbp1	2.09517	6.85343	341.788	2.60291e-76
Olfml3	2.08478	0.664032	33.7396	6.30041e-09
Fstl3	2.08468	4.71493	245.736	2.20823e-55
Gdap10	2.08072	3.24865	51.0563	8.97532e-13
Trpv4	2.07135	-0.599924	15.9723	6.42765e-05
Ddx58	2.0619	6.12326	131.976	1.51475e-30
Pros1	2.05983	6.23618	412.256	1.18337e-91
Igf2bp2	2.05593	-0.571347	16.5959	4.62519e-05
Rbpjl	2.05139	-0.919722	9.85586	0.00169292
Sbno2	2.03427	5.79736	252.027	9.38617e-57
Shisa5	2.02974	6.57782	252.151	8.82169e-57
Mlkl	2.02882	6.97423	397.528	1.90108e-88
Plekha2	2.02674	5.10709	93.2994	4.49519e-22
Heg1	2.02648	0.78578	21.7795	3.05852e-06
Ppfibp2	2.02604	6.75986	376.901	5.88533e-84
Irf9	2.02221	5.23642	176.722	2.51867e-40
Zfp36	2.01369	3.57366	140.124	2.50066e-32
Gstt1	2.01192	0.279434	23.5256	1.23265e-06
Slc18a1	2.00832	0.881118	30.8366	2.80692e-08
Nudt13	2.00794	4.17699	203.66	3.31994e-46
Cyp4v3	2.00236	5.04026	195.94	1.60678e-44
Plekhd1	2.00219	-0.797464	12.6611	0.00037335
Arhgef15	2.00139	-0.0712439	20.5285	5.87514e-06
Rmdn3	1.99055	6.696	402.412	1.64375e-89
Padi4	1.97738	-1.3505	10.2442	0.00137114
Nub1	1.97502	7.72035	370.391	1.53871e-82
Pnpla7	1.97239	4.53443	187.334	1.21439e-42
Kif9	1.97139	0.943986	26.4414	2.71651e-07
Il15	1.96972	0.437407	27.5627	1.5208e-07
Capn1	1.96841	5.11377	219.403	1.22074e-49
Il17rc	1.96616	5.72475	253.608	4.2448e-57
Vps37d	1.94787	2.18706	63.5534	1.56078e-15
1110038F14Rik	1.94409	5.40995	295.195	3.67021e-66
Wdr93	1.94049	-1.53908	9.66493	0.00187819
Gm15559	1.93498	-1.36317	9.59509	0.00195098
Hspb1	1.93393	4.32744	195.603	1.90257e-44
Dock8	1.93068	3.33595	112.422	2.88771e-26
Gm20257	1.92745	1.2742	23.7275	1.10988e-06
E130102H24Rik	1.92294	0.285727	21.7933	3.03657e-06
Eif2ak2	1.91881	7.0196	333.563	1.60954e-74
Pak6	1.9166	3.49765	117.335	2.42453e-27
Osgin1	1.91246	6.48521	120.663	4.52772e-28
Gnb4	1.90875	5.84913	286.061	3.58861e-64
Hpcal1	1.89967	2.28074	72.5511	1.62761e-17
Gas7	1.89745	7.70256	258.312	4.00297e-58
Traf5	1.89393	-0.709133	18.194	1.9951e-05
Ankmy1	1.8923	-1.64282	8.3647	0.0038258
Tmem255a	1.8915	0.326394	16.3246	5.33674e-05
C1s1	1.89093	3.04587	82.1045	1.29081e-19
Arid5a	1.88593	4.70102	175.841	3.92151e-40
Mgst1	1.87825	6.2202	278.99	1.24646e-62
Hpse	1.82205	4.81271	134.105	5.18243e-31
Parp8	1.81528	3.37729	99.4479	2.01388e-23
C130023A14Rik	1.79971	-0.803047	12.8019	0.000346277
Acacb	1.79538	5.57958	216.36	5.62893e-49
B3gnt3	1.79432	2.51955	70.7308	4.09455e-17
Sh3bp2	1.79399	4.47613	161.518	5.27234e-37
Glipr2	1.7889	1.12537	27.0451	1.98759e-07
Ralgds	1.78733	5.89489	267.484	4.01172e-60
Arntl2	1.78629	2.51598	50.922	9.61096e-13
D930048G16Rik	1.77773	-0.733155	11.2376	0.000801565
A230005M16Rik	1.76958	-1.10707	12.4138	0.000426173
Stom	1.76771	6.39051	255.871	1.363e-57
Rbm43	1.75568	4.6781	188.706	6.09376e-43
C1rl	1.74823	5.33734	210.658	9.87212e-48
Gm6166	1.74608	1.68381	37.5813	8.76821e-10
Gbx1	1.74354	0.0677346	18.9011	1.37672e-05
Gm6548	1.74164	3.49693	113.891	1.37642e-26
Cdc42ep2	1.73707	0.53107	21.1618	4.22094e-06
Aldh1b1	1.73051	0.263678	21.5929	3.37104e-06
Hsd3b7	1.72924	2.93718	86.4036	1.46719e-20
Gata3	1.72542	-0.912217	10.4779	0.00120813
Tmem71	1.72491	3.64284	111.734	4.08558e-26
Gm21986	1.72162	-0.244864	10.799	0.00101557
Wars	1.7214	7.82291	174.711	6.92165e-40
Nfix	1.72074	6.09948	222.833	2.17952e-50
AC107830.1	1.71971	0.805245	11.2341	0.000803072
Dmpk	1.71914	3.49612	71.5188	2.74632e-17
Cdh10	1.71454	-0.452256	13.0651	0.000300842
Tmem88b	1.71151	-0.495992	11.0669	0.000878837
Cd14	1.70882	-0.707039	13.6382	0.000221625
Eif4e3	1.70583	5.89653	308.898	3.79572e-69
BC067074	1.69719	-0.951681	11.0674	0.000878596
Asb13	1.69171	4.66366	198.912	3.60779e-45
Fbxo32	1.68446	3.07991	62.2131	3.08227e-15
Ggct	1.67929	4.70628	182.466	1.40276e-41
1700019D03Rik	1.67537	3.3792	68.2645	1.42971e-16
Ogfr	1.67141	7.34259	217.012	4.05663e-49
Car7	1.67004	-0.138984	16.531	4.786e-05
Gm38372	1.66727	2.19969	43.261	4.79044e-11
Pnp	1.66306	5.24095	239.47	5.13193e-54
Atm	1.66226	7.61088	260.242	1.52004e-58
Pla2g4c	1.65932	0.173915	13.8075	0.000202527
Jam3	1.65158	3.78497	120.104	6.00189e-28
Zbtb5	1.64892	4.84468	185.255	3.45164e-42
Gm11557	1.64378	-1.33818	8.51955	0.00351351
Slc5a1	1.6421	0.571536	19.1684	1.1968e-05
Fabp5	1.61712	9.99723	246.943	1.20461e-55
Cct6b	1.61633	-1.44088	9.5691	0.0019788
Mfsd7a	1.61581	-1.44102	8.40002	0.00375218
Me3	1.60995	2.95605	73.8999	8.2181e-18
Gm37716	1.60687	0.539413	17.5747	2.76242e-05
Slc2a6	1.60453	5.33547	121.669	2.7278e-28
Lifr	1.60304	3.07101	87.9353	6.76298e-21
Ifi27	1.60233	6.31437	103.142	3.11893e-24
Daxx	1.5998	5.30052	151.414	8.50803e-35
Rnf114	1.59603	6.49592	275.497	7.19379e-62
Irak2	1.59141	4.49986	110.222	8.75934e-26
Ppm1l	1.5882	5.0316	147.936	4.90019e-34
Znfx1	1.5875	6.74494	116.018	4.71059e-27
1700055D18Rik	1.58252	-0.716944	10.1384	0.00145213
Ly75	1.58161	5.28948	197.934	5.89671e-45
Atp6v0a2	1.57949	7.95036	277.689	2.39446e-62
Gm7967	1.57934	1.96996	23.6497	1.15562e-06
Adar	1.57816	6.70012	212.575	3.76839e-48
Rnd3	1.57735	4.61912	135.51	2.5538e-31
Mocos	1.57698	3.38695	55.7958	8.04021e-14
Unc13d	1.57191	0.00965175	13.95	0.000187734
Ahnak	1.56968	7.69841	136.683	1.41433e-31
Cebpb	1.54997	4.42237	106.042	7.21943e-25
Zmynd12	1.54044	-0.876553	8.92441	0.00281385
Pcdhb2	1.53875	-0.61549	10.6922	0.00107587
Myd88	1.53838	4.44858	105.23	1.08738e-24
Ppm1e	1.53272	2.50269	41.6458	1.09401e-10
Slc6a9	1.52941	5.12262	89.1909	3.58488e-21
Gm5499	1.52889	-0.972943	9.75385	0.00178947
Slc11a1	1.52437	-0.615505	8.88766	0.00287105
Gm3912	1.52135	-0.308891	8.79261	0.00302454
Txnip	1.51825	6.17485	101.747	6.30794e-24
Il13ra1	1.51233	0.289999	12.4222	0.00042425
Osmr	1.51156	2.20072	36.3342	1.66222e-09
Echdc2	1.50672	4.33253	140.901	1.69146e-32
Arel1	1.49786	6.35025	202.509	5.91905e-46
Tmem173	1.49718	5.31135	139.184	4.01423e-32
Ikzf2	1.49706	4.11353	38.8209	4.64533e-10
Drp2	1.4957	-0.548396	11.0208	0.000900946
Pcdh1	1.49503	2.4339	27.8301	1.32452e-07
Oas1c	1.48905	1.99033	31.9339	1.59505e-08
Mras	1.48885	6.28297	207.634	4.5089e-47
Adamts6	1.48806	2.07481	38.3621	5.87622e-10
Jade2	1.48148	7.13929	128.904	7.11932e-30
Irf2	1.48083	5.13933	101.654	6.61158e-24
Lrrc16a	1.47969	4.51345	126.185	2.80109e-29
Zfp945	1.47602	3.86931	53.4745	2.61967e-13
Gm20696	1.47585	0.0488388	13.7645	0.000207217
Igsf11	1.47272	2.1363	25.0198	5.67438e-07
Zic4	1.47228	1.84892	34.0578	5.34991e-09
Dusp28	1.47198	3.98117	105.411	9.92812e-25
Mitd1	1.47018	5.18832	161.184	6.23567e-37
Jak3	1.47014	1.70835	32.0818	1.47818e-08
Fosl2	1.46767	4.59316	81.1272	2.11649e-19
3110083C13Rik	1.46352	-0.564518	8.64478	0.00328
Plod3	1.45435	6.3884	211.402	6.79028e-48
Ecscr	1.45431	2.88039	57.6836	3.07853e-14
Tnfrsf1a	1.4531	6.72283	185.704	2.75459e-42
Pnpla2	1.45105	6.48707	140.943	1.65567e-32
Emb	1.44902	7.25335	244.61	3.88629e-55
Serpinb8	1.44674	0.580148	14.2043	0.000163999
1110046J04Rik	1.44297	0.542456	15.2231	9.55295e-05
Gpx1	1.44152	6.48776	226.941	2.76991e-51
Hcar1	1.43936	1.1132	21.9829	2.7509e-06
Naip2	1.43668	3.904	87.7353	7.48279e-21
Vash2	1.43618	2.51831	43.171	5.0158e-11
D030028A08Rik	1.43195	1.86126	24.6179	6.9899e-07
Wrn	1.42861	5.53386	177.083	2.10082e-40
Abca8b	1.4216	3.34726	60.4559	7.52466e-15
Rnaset2a	1.41983	5.10373	181.563	2.20895e-41
Ttc39b	1.41763	6.59284	217.556	3.08692e-49
Fbxw17	1.41113	4.04101	110.172	8.98559e-26
Col9a3	1.41045	0.325293	10.7515	0.00104198
Spsb1	1.40299	4.47045	123.305	1.19581e-28
Ago4	1.39992	-0.717742	8.69926	0.00318339
Ccl5	1.3971	2.91398	30.8351	2.80909e-08
Atoh8	1.39253	1.72796	17.7827	2.47626e-05
Pcdha4	1.39225	2.72887	39.2991	3.63603e-10
Gm37893	1.38862	2.55521	18.1276	2.06586e-05
Ucp2	1.38602	1.79634	22.0999	2.5882e-06
Rnasel	1.38511	5.15969	107.869	2.87107e-25
Dysf	1.37714	0.990894	13.6154	0.000224339
Birc3	1.37311	0.972413	16.755	4.253e-05
Pde1b	1.36903	5.23398	103.828	2.20694e-24
Gm16589	1.3679	0.0624578	11.5369	0.000682276
Slit2	1.36178	2.3024	35.525	2.51803e-09
B3galt1	1.35941	4.71438	124.255	7.40835e-29
Sema3f	1.35701	1.6319	20.3825	6.34062e-06
Psma5	1.35654	7.11972	215.518	8.59178e-49
Prrg4	1.35241	5.07762	65.5853	5.56528e-16
Fam13a	1.34518	0.686443	12.5623	0.000393597
Slc35f5	1.34402	5.83313	186.792	1.59466e-42
Brdt	1.34097	1.52098	22.8666	1.73647e-06
Alpk1	1.33743	3.14699	43.657	3.91278e-11
Olfml1	1.33495	3.44559	70.4592	4.69873e-17
Pml	1.33221	6.74434	124.314	7.19064e-29
Map7	1.33007	2.44135	28.3725	1.00079e-07
Cenpv	1.32766	5.81226	194.253	3.7501e-44
Sema3e	1.32665	5.01661	142.899	6.18413e-33
Ssc5d	1.32572	1.69018	24.6501	6.8742e-07
Gnat2	1.32461	0.749771	15.0537	0.000104493
Rcn1	1.32265	7.7475	204.367	2.32751e-46
Cst3	1.32004	8.14509	168.201	1.8283e-38
Lrrk2	1.31856	3.6844	71.0715	3.44516e-17
Guca1a	1.31758	1.93122	30.6477	3.09385e-08
Fbxo6	1.31479	4.52651	90.0985	2.26595e-21
Phf11c	1.31373	1.86219	23.2669	1.41008e-06
Csrnp1	1.31207	4.13009	79.154	5.74528e-19
Fam26e	1.31195	3.48547	69.1809	8.98332e-17
Rgs16	1.30371	4.51405	78.766	6.99188e-19
Galnt10	1.30292	5.32062	132.254	1.3164e-30
Vil1	1.30233	2.09766	19.6124	9.48502e-06
Csrp1	1.30012	9.29004	124.884	5.39699e-29
Usp25	1.29721	6.48004	176.286	3.13652e-40
N4bp2l1	1.29622	-0.0414239	10.0896	0.00149107
Aifm2	1.29565	4.12523	97.4783	5.44498e-23
Mt2	1.29386	8.57602	101.425	7.42093e-24
Elf4	1.29315	3.17001	54.5043	1.55105e-13
Jun	1.29251	6.70472	114.536	9.94521e-27
Adamts4	1.28907	5.35363	64.4117	1.00958e-15
Gstm7	1.28851	1.37554	16.3151	5.36358e-05
Enpp4	1.28663	4.92601	120.942	3.93563e-28
RP23-447N11.5	1.28402	-0.323274	8.99367	0.00270916
Zufsp	1.27323	3.40513	62.9162	2.15688e-15
Itm2b	1.26553	7.55209	155.38	1.15645e-35
Ppa1	1.2579	7.48496	156.577	6.333e-36
5430405H02Rik	1.25714	1.68447	10.5641	0.00115303
Zfp429	1.25516	2.04589	27.2172	1.81837e-07
Fbxo17	1.25483	1.25813	19.0951	1.24364e-05
Slc15a2	1.25041	4.17486	30.8906	2.72997e-08
Ccdc25	1.24906	5.85638	161.157	6.3216e-37
Enc1	1.24782	6.96528	167.633	2.43259e-38
Elf1	1.23879	5.68467	72.8526	1.39707e-17
Asah2	1.23507	4.38187	79.1368	5.79545e-19
Hist1h1c	1.23391	5.02925	40.3844	2.086e-10
Klhdc8b	1.22926	1.88714	22.5742	2.02177e-06
Pltp	1.22162	5.6719	90.7961	1.5927e-21
Iqsec2	1.22134	2.72206	30.3131	3.67625e-08
Ccrn4l	1.21994	6.56598	154.979	1.41521e-35
Slfn9	1.21877	6.60418	104.336	1.70732e-24
Inpp1	1.21853	3.24446	39.1026	4.02101e-10
Cpq	1.21604	3.9839	52.5091	4.2826e-13
Nxn	1.21365	5.27261	96.5479	8.71092e-23
Cyld	1.20925	6.30847	154.016	2.29742e-35
Gm28043	1.20476	3.30949	20.9818	4.63674e-06
Hap1	1.20302	6.74362	76.7947	1.89689e-18
Cenpj	1.20239	4.9607	80.8304	2.45943e-19
Cnp	1.20217	4.56439	88.2802	5.68081e-21
Gclm	1.20174	6.65537	102.62	4.06115e-24
Rnaset2b	1.2016	5.98566	145.04	2.10514e-33
Ubl7	1.20124	7.02682	106.355	6.16436e-25
Atp8a1	1.2002	4.75808	91.7507	9.83144e-22
Dusp6	1.19484	7.32902	124.59	6.25831e-29
Tspo	1.19291	5.72306	121.865	2.47126e-28
RP24-470E5.4	1.19064	0.226221	8.79394	0.00302234
Acsl5	1.18264	7.1837	131.909	1.56614e-30
Myrfl	1.18191	1.03766	10.2021	0.00140284
Akr1b10	1.1813	5.69774	134.558	4.12481e-31
Slc25a22	1.18111	3.57173	48.7798	2.86368e-12
Cadm1	1.16967	8.33079	154.771	1.57141e-35
Scn2a1	1.16863	2.39812	22.56	2.03684e-06
Ccdc28a	1.16496	3.23036	38.092	6.74861e-10
Twsg1	1.16461	6.40985	133.085	8.66055e-31
Calcoco1	1.16369	5.56571	71.2772	3.10408e-17
Aldh1l2	1.16145	5.20921	52.8863	3.53423e-13
Katna1	1.15649	5.6841	134.198	4.94617e-31
Dusp10	1.15591	2.89131	40.6676	1.80458e-10
Gm1821	1.1514	4.06336	53.7089	2.32502e-13
Whamm	1.14503	4.4202	59.8238	1.03739e-14
Lacc1	1.14314	4.67183	89.0864	3.77946e-21
Creb3	1.14138	5.01145	97.7963	4.63706e-23
Clcf1	1.13998	0.081233	8.74994	0.00309612
4930539E08Rik	1.13714	1.58765	10.1192	0.00146731
Khk	1.13442	2.19417	24.5612	7.19856e-07
Znrd1	1.12603	3.54777	47.8462	4.61007e-12
Id3	1.12033	3.3334	19.8353	8.44091e-06
Ropn1l	1.11956	1.3538	14.0558	0.000177464
Bid	1.11942	5.35942	92.7418	5.95823e-22
Tmbim4	1.11933	6.34278	117.516	2.21347e-27
Lmo4	1.11669	5.91145	116.443	3.80083e-27
Bmf	1.11558	2.47279	14.803	0.000119348
Azin2	1.11255	1.04316	13.0477	0.000303664
2310069B03Rik	1.11253	0.113842	8.60292	0.00335625
Zfp287	1.11249	3.50835	35.4714	2.58817e-09
Ak2	1.1067	8.69644	137.976	7.37696e-32
Pcmtd1	1.10196	7.29401	62.9663	2.10271e-15
Kif19a	1.10049	1.82409	16.5056	4.85071e-05
Ttc39a	1.09742	2.34114	23.0869	1.5484e-06
Sipa1l1	1.09572	6.71832	62.0131	3.41184e-15
2310057J18Rik	1.09435	3.22694	29.0403	7.08875e-08
Crebrf	1.09401	4.46436	65.546	5.67732e-16
Ifnar2	1.09221	5.16725	104.43	1.62843e-24
Adh1	1.09161	2.33529	26.1793	3.11134e-07
Acsbg1	1.08838	5.77673	79.5783	4.6348e-19
Onecut2	1.08618	4.28137	24.4546	7.60825e-07
Zfp160	1.08589	3.82584	55.8804	7.70152e-14
Maml2	1.0849	5.16304	99.7565	1.7233e-23
Trim26	1.08373	5.9593	110.199	8.86402e-26
Syt7	1.08283	1.75238	21.1181	4.31841e-06
Srgap1	1.08257	4.99871	51.0156	9.16365e-13
Kcnd1	1.08212	0.70647	9.88144	0.00166954
Tmem86b	1.08054	0.0902498	8.53585	0.00348219
Plscr3	1.07915	4.58797	63.9113	1.30147e-15
Zfp521	1.0783	4.71467	74.7504	5.34144e-18
Ascc3	1.07576	7.04704	97.3216	5.89353e-23
Pomp	1.07566	7.45255	129.518	5.22443e-30
Tmcc3	1.07529	4.33535	65.6607	5.35627e-16
Gm4294	1.06813	1.93057	8.91569	0.00282731
Tor1aip2	1.06062	7.76807	110.231	8.72237e-26
2023-03-05	1.05924	7.31516	101.6	6.79584e-24
Rab29	1.0586	3.62015	42.0536	8.8807e-11
Robo1	1.0586	7.162	116.81	3.15896e-27
Tnks	1.0581	7.31218	126.962	1.8937e-29
Zfp456	1.05502	1.84705	16.7807	4.19586e-05
Trib3	1.05426	4.4452	19.6108	9.49321e-06
Agt	1.05327	2.98577	29.5986	5.31429e-08
Gm28187	1.05204	0.852048	8.35937	0.00383703
Gca	1.05188	3.47026	47.9151	4.45075e-12
Obscn	1.0515	2.3324	14.9881	0.000108189
Sdccag8	1.05005	4.22597	49.242	2.2625e-12
Cngb1	1.04653	1.83593	10.9293	0.000946531
Plekhm1	1.04564	7.98658	73.9072	8.18787e-18
Ppp6r1	1.04526	7.16987	89.6842	2.79383e-21
Grn	1.04322	8.66235	94.8603	2.04303e-22
Tst	1.04278	2.36196	23.793	1.07274e-06
Trmt1l	1.04255	5.61935	67.923	1.70009e-16
Fam53a	1.04158	5.79113	114.942	8.1014e-27
Upp1	1.04068	2.31242	23.1631	1.48827e-06
Kcnmb4	1.0389	2.53693	19.083	1.25155e-05
Ddr1	1.03396	7.30518	120.122	5.94825e-28
Dnhd1	1.03381	3.70337	23.2207	1.44433e-06
Nfil3	1.0332	3.97224	58.082	2.51412e-14
Tagln2	1.03276	3.54271	17.3514	3.10662e-05
Dhrs7	1.03217	5.18652	77.3176	1.45563e-18
9430020K01Rik	1.03118	5.15735	56.5756	5.40774e-14
BC051226	1.03058	0.867058	8.46036	0.00362969
Tmem67	1.03032	3.19026	36.9978	1.18263e-09
Kars	1.02892	8.66542	113.719	1.5014e-26
Aldh1l1	1.02829	6.41384	97.5806	5.17068e-23
Ctsh	1.02815	3.21696	35.3081	2.8146e-09
Osbpl1a	1.02635	6.4948	110.468	7.73742e-26
Palld	1.02144	0.9699	8.47985	0.00359102
Anxa4	1.01986	6.57707	64.8802	7.95909e-16
Mfsd12	1.01754	5.36759	62.2045	3.09581e-15
Gla	1.01702	4.02945	41.2231	1.35806e-10
Axl	1.01463	2.9002	24.6308	6.94316e-07
Nipsnap3b	1.01445	4.16712	53.256	2.92796e-13
Klrg2	1.01333	1.8792	16.3536	5.2556e-05
Fbxo36	1.01288	2.36257	16.6529	4.48817e-05
Naa25	1.0119	6.4929	99.7157	1.75919e-23
Lrp1	1.01049	6.50543	58.5994	1.93274e-14
Mthfs	1.00842	2.17967	15.7927	7.06747e-05
Usf1	1.00588	5.23644	85.28	2.58975e-20
Tox4	1.00268	7.13861	101.625	6.70891e-24
Malat1	1.00058	9.93378	23.8891	1.0205e-06
Ada	1.00003	3.35694	33.3272	7.78845e-09
Dennd2c	-1.00244	2.92672	28.9326	7.49423e-08
Ryk	-1.00704	6.92273	116.986	2.89174e-27
Gm10524	-1.00822	1.9923	14.5348	0.000137597
Gm14419	-1.00829	2.5306	10.0571	0.00151765
Klhl30	-1.00889	6.4667	78.2224	9.20671e-19
C2cd2l	-1.01015	5.50773	86.3775	1.48667e-20
Prss23	-1.01207	3.15554	34.9445	3.3923e-09
Lrrc4b	-1.01566	4.15216	32.913	9.63772e-09
Peli3	-1.0208	0.950645	10.9485	0.000936809
Sipa1l3	-1.02293	6.73723	88.0706	6.31592e-21
Cdk14	-1.02471	3.31679	34.9244	3.42754e-09
Dzank1	-1.03132	1.79671	17.3143	3.16794e-05
Csnk1e	-1.03183	6.42901	101.59	6.83039e-24
Pard6g	-1.03262	3.44185	42.1863	8.29779e-11
Celsr2	-1.03492	4.50525	43.4804	4.2823e-11
Tpcn1	-1.03538	5.78585	94.6023	2.32745e-22
Ttc7b	-1.0359	5.12678	69.9417	6.1083e-17
Angptl2	-1.03674	6.52165	121.052	3.72275e-28
Ccdc69	-1.03675	1.89634	19.3431	1.09214e-05
Mogat2	-1.04251	0.389877	9.24062	0.00236705
Sparc	-1.04372	8.06624	31.9356	1.59368e-08
Neto2	-1.04538	4.35163	44.6414	2.36636e-11
Slc24a5	-1.0458	8.37106	118.738	1.1954e-27
Ccng1	-1.04604	8.50025	92.9048	5.48706e-22
Klf4	-1.04707	1.13464	11.3922	0.000737537
Bend6	-1.04818	4.76311	82.8273	8.95449e-20
Gm6088	-1.04997	2.46084	24.1769	8.78786e-07
Adam22	-1.05084	2.35994	18.4802	1.71682e-05
Cdk2	-1.05354	7.95284	110.402	7.99874e-26
Rhoj	-1.05379	5.26147	82.5349	1.03818e-19
Plxnd1	-1.05604	9.47384	83.8384	5.3691e-20
Myb	-1.05629	1.12507	12.9214	0.000324849
Prex1	-1.05643	2.75761	24.8761	6.11345e-07
Fbln1	-1.06028	6.56875	108.348	2.25496e-25
Efna5	-1.06172	4.52661	77.5723	1.27952e-18
Ano3	-1.06494	4.84813	74.6843	5.52337e-18
Slc26a11	-1.06828	2.49413	25.067	5.53711e-07
B230206L02Rik	-1.0693	1.06795	11.0938	0.000866178
Nckap5l	-1.06971	7.85355	76.4352	2.27555e-18
Timp3	-1.07227	4.33504	61.6002	4.20783e-15
Ttpa	-1.07238	2.46615	25.459	4.51874e-07
Ptprs	-1.07295	7.66941	60.2322	8.43001e-15
Eps8	-1.07602	8.99932	109.769	1.1011e-25
Aktip	-1.07665	4.66741	87.2888	9.37778e-21
Tspan13	-1.07787	2.65953	30.1784	3.94075e-08
Lpar5	-1.08002	3.74648	48.5878	3.15824e-12
Krt80	-1.08016	2.26743	13.4247	0.000248331
Hmcn2	-1.08371	1.81854	19.7815	8.68171e-06
Rab27a	-1.08425	7.57841	107.903	2.82244e-25
Fam83f	-1.08787	0.680689	11.0238	0.000899479
Dagla	-1.08988	3.78876	55.1412	1.12177e-13
Dpysl3	-1.09766	5.98756	102.297	4.77889e-24
Pdgfa	-1.10691	2.9619	25.879	3.63512e-07
Soga1	-1.1121	4.78927	67.9205	1.7022e-16
Ctnnbip1	-1.11521	2.11772	24.3575	8.0013e-07
RP23-148L8.3	-1.11711	0.656797	9.66534	0.00187777
Adgre5	-1.12247	3.9966	55.6115	8.83053e-14
Kcnq5	-1.12384	0.663896	8.72867	0.00313246
Tyr	-1.12689	7.52997	121.646	2.75937e-28
Gja1	-1.12737	4.36891	56.0932	6.91164e-14
Coro2b	-1.13105	5.15031	105.777	8.25167e-25
Gdf15	-1.13622	2.79146	22.5853	2.01013e-06
Fam178b	-1.13688	0.750073	9.57688	0.00197043
Rab3a	-1.13883	2.41053	24.2426	8.49317e-07
Irs2	-1.14097	2.66855	29.3915	5.91355e-08
C530008M17Rik	-1.14189	5.40196	92.0051	8.64554e-22
Dusp8	-1.14473	2.78922	26.4927	2.6453e-07
Fndc4	-1.14506	2.03571	22.3433	2.28013e-06
Pstpip1	-1.14527	1.16344	11.4605	0.000710911
St3gal1	-1.15301	6.38479	61.0951	5.43825e-15
Camkk1	-1.15397	0.34474	9.0583	0.00261504
Col15a1	-1.15732	0.775713	8.68206	0.00321357
1190005I06Rik	-1.16347	3.32115	48.0949	4.06079e-12
Fam184b	-1.16404	3.73486	65.2887	6.4692e-16
Ccnjl	-1.16621	3.7164	51.1549	8.5357e-13
H1f0	-1.16699	7.43774	46.837	7.7142e-12
Wsb2	-1.17218	8.11542	109.077	1.56106e-25
Clmn	-1.17336	6.64243	112.07	3.44851e-26
Aif1l	-1.17356	4.01398	68.7988	1.09037e-16
Slc37a1	-1.17415	3.60409	58.0293	2.58247e-14
Alcam	-1.17454	5.01657	112.341	3.00846e-26
5031439G07Rik	-1.17752	7.58306	112.003	3.56757e-26
Fmn1	-1.17965	8.23353	145.622	1.57003e-33
Tecpr1	-1.18553	8.37812	135.585	2.45955e-31
Nipal4	-1.18558	1.46531	15.6714	7.53531e-05
Mlph	-1.18791	9.25907	114.898	8.28574e-27
Cerk	-1.18895	6.01126	131.045	2.42006e-30
Procr	-1.19075	4.07469	64.7368	8.56029e-16
Traf4	-1.19215	7.37796	117.551	2.17385e-27
Ttc21a	-1.19882	0.295258	9.94011	0.00161716
Mki67	-1.19971	9.22309	59.7109	1.09864e-14
Grasp	-1.20344	3.15243	38.3639	5.87078e-10
Cdc42ep1	-1.20356	3.49374	41.0803	1.46102e-10
Abca13	-1.21459	1.50297	19.9983	7.75099e-06
Ptp4a3	-1.21471	4.11565	42.3538	7.61693e-11
Tns1	-1.21503	0.706495	12.8985	0.000328843
Fez1	-1.21948	3.32123	49.1503	2.37077e-12
Fam84b	-1.21957	4.28447	54.0142	1.99049e-13
Rundc3a	-1.2228	0.425055	10.2396	0.00137458
Enpp1	-1.22467	0.479679	12.3831	0.000433235
Sgk1	-1.22862	2.45342	20.6149	5.61566e-06
Fam65b	-1.23044	-0.111112	8.48926	0.0035725
Ctdspl	-1.23985	5.69399	156.349	7.10239e-36
Thsd7a	-1.24005	2.34634	29.9362	4.46495e-08
Cfap54	-1.24082	6.94445	159.301	1.60813e-36
Zfpm1	-1.24325	4.18678	93.8714	3.36696e-22
Sall2	-1.24617	3.91913	48.5775	3.17493e-12
Slc25a29	-1.24856	2.2637	29.1563	6.67694e-08
Arhgef40	-1.25161	4.44292	78.349	8.63523e-19
Igfbp4	-1.25208	5.78656	150.723	1.20489e-34
Tspan10	-1.2521	7.5149	148.692	3.34816e-34
Nme3	-1.25508	1.65751	23.8807	1.02492e-06
Cracr2b	-1.25665	2.22343	25.0667	5.53798e-07
Adck3	-1.25971	3.44818	22.7785	1.8179e-06
Gria4	-1.26051	2.31673	22.4549	2.15133e-06
Gsta4	-1.26201	3.0837	56.1359	6.76297e-14
Rgs10	-1.26508	2.78093	42.469	7.1813e-11
Gfod1	-1.26549	4.58945	76.3757	2.34517e-18
G0s2	-1.2713	-0.0726252	9.54184	0.0020084
Spef1	-1.27384	1.58931	23.9986	9.64075e-07
Atp13a2	-1.27437	8.55218	111.696	4.16568e-26
Sgk2	-1.27526	2.94916	46.2439	1.04413e-11
4933415A04Rik	-1.27567	0.401549	12.2858	0.000456424
Gprc5b	-1.27679	3.25099	52.9818	3.36662e-13
B230208H11Rik	-1.27713	0.763444	15.2991	9.17621e-05
Limch1	-1.28402	7.32932	179.647	5.78728e-41
Cttnbp2	-1.30245	2.81299	29.7905	4.8135e-08
Adamts20	-1.30333	3.63565	34.1804	5.02313e-09
Ass1	-1.30491	6.09332	108.636	1.95005e-25
Lcp1	-1.30516	1.71878	24.2014	8.67709e-07
Synm	-1.30536	0.0687362	8.81346	0.00299017
Tmem158	-1.30641	1.35747	18.9126	1.36845e-05
S100a16	-1.31711	0.262976	10.4316	0.00123876
C330018A13Rik	-1.32419	1.48722	17.2136	3.34038e-05
Cav1	-1.32761	1.18548	20.07	7.46606e-06
Emp3	-1.32821	4.89494	96.3626	9.56569e-23
Fam222a	-1.33492	1.77363	26.622	2.47415e-07
RP23-110C17.1	-1.33682	-0.0262729	11.077	0.000874045
Zmat3	-1.34584	7.14574	176.353	3.03146e-40
Klf15	-1.34765	4.69869	125.432	4.09455e-29
Slc7a8	-1.35118	3.23759	54.9921	1.21017e-13
4932438H23Rik	-1.35915	-0.407147	10.0364	0.00153481
Havcr2	-1.36214	2.94268	54.0221	1.98246e-13
Il17d	-1.36266	0.57377	14.7666	0.000121671
Polr3g	-1.3641	4.58175	94.5995	2.33078e-22
Edil3	-1.36597	3.03498	29.0086	7.20586e-08
Eda2r	-1.37662	4.50848	94.8608	2.04258e-22
Ank	-1.38279	3.14841	46.5284	9.03006e-12
Prkcz	-1.38636	2.47821	20.1612	7.11823e-06
Cpeb1	-1.38655	3.47369	36.2239	1.75898e-09
Mknk2	-1.38965	7.01268	155.605	1.03279e-35
Plcb2	-1.39109	0.397601	8.8079	0.0029993
Ldlrap1	-1.39489	4.06561	94.6469	2.27561e-22
Gse1	-1.39885	5.21415	123.959	8.60163e-29
Kif26b	-1.40175	2.31538	27.679	1.43207e-07
Zdhhc2	-1.40635	5.47524	150.455	1.37868e-34
Atg9b	-1.41048	-0.706055	9.02996	0.00265591
Foxa1	-1.41155	0.816379	11.1786	0.00082747
Gm5424	-1.41294	0.565941	15.6948	7.44283e-05
Cotl1	-1.41815	7.50831	163.833	1.64511e-37
Pitpnc1	-1.42826	4.15554	99.2931	2.17764e-23
Adamts1	-1.43409	7.13585	103.319	2.85242e-24
Prex2	-1.44707	5.97539	226.878	2.85951e-51
Pknox2	-1.45078	2.09142	27.7172	1.40411e-07
Toporsos	-1.45134	0.454819	15.1872	9.73587e-05
Mtss1	-1.45381	1.14402	13.3688	0.000255842
Zfp575	-1.45538	2.64625	41.729	1.04841e-10
Nptxr	-1.45576	4.14662	63.0549	2.01029e-15
Dlx2	-1.46118	0.0175828	12.2374	0.000468418
Vash1	-1.46412	-0.0767138	8.38008	0.00379357
Asb10	-1.46648	0.024325	11.1849	0.000824679
Rn7s1	-1.47278	3.07819	47.4096	5.76013e-12
Papln	-1.48153	2.42284	32.3189	1.30837e-08
Tenm4	-1.48218	5.92131	206.516	7.90777e-47
Pmepa1	-1.48233	3.01452	41.7876	1.01747e-10
Mapt	-1.49483	4.134	109.842	1.06122e-25
Camsap3	-1.5013	1.89527	27.3081	1.73481e-07
Ccdc13	-1.50328	3.81981	108.705	1.88374e-25
Osbpl6	-1.51865	3.21411	67.0902	2.59359e-16
1810014B01Rik	-1.52557	0.307414	14.9787	0.00010873
Tmeff2	-1.52776	-0.112261	12.9134	0.00032624
Gm16861	-1.5278	1.12823	19.1921	1.18203e-05
Crip1	-1.52875	-0.185718	9.66866	0.00187438
Cdh13	-1.53226	0.659099	9.63535	0.00190868
1190002F15Rik	-1.53737	2.98999	46.9613	7.24023e-12
Megf10	-1.53781	5.20562	138.81	4.84571e-32
Cables1	-1.53877	2.63756	55.3814	9.92734e-14
2023-09-04	-1.54035	-0.613499	10.2207	0.0013887
Spry2	-1.54447	2.40365	42.2017	8.23303e-11
Gm26920	-1.54752	0.255312	12.9411	0.000321447
Depdc7	-1.54979	2.15598	36.3918	1.61383e-09
Arap3	-1.55367	-0.0929641	13.4222	0.000248663
Irs1	-1.56116	3.72007	47.6733	5.03499e-12
Sdk1	-1.57056	4.79377	155.075	1.34866e-35
Nyap1	-1.5743	-0.0963211	11.8607	0.000573318
Slc45a2	-1.58119	7.36636	175.956	3.70263e-40
Etv1	-1.60328	3.2871	96.2052	1.03574e-22
BC051077	-1.60561	-0.406084	12.8689	0.000334094
Extl1	-1.60957	3.87636	105.966	7.50202e-25
Zcchc24	-1.61504	1.10977	22.8001	1.79755e-06
N4bp3	-1.61571	2.82284	75.2835	4.07745e-18
Ccdc74a	-1.6166	-0.0770002	15.8535	6.84393e-05
Scrg1	-1.61834	-0.545762	11.7434	0.00061058
Glis2	-1.62339	1.00702	26.2286	3.03296e-07
Uroc1	-1.62981	0.542117	19.9332	8.01945e-06
Gem	-1.63062	-0.00108017	16.7124	4.34966e-05
Mgat5	-1.63126	9.21276	277.945	2.10558e-62
Hunk	-1.63301	2.70571	48.4267	3.42866e-12
Fam212b	-1.63423	2.748	25.4423	4.55808e-07
Gm10639	-1.6487	0.057615	15.6794	7.50362e-05
Gsta2	-1.65655	1.45283	36.1506	1.82642e-09
Nanos1	-1.66748	1.24575	26.1126	3.22072e-07
Maats1	-1.68006	-0.0241531	18.2422	1.94525e-05
Dcdc2a	-1.68861	-0.0154845	16.4908	4.88859e-05
Mmp15	-1.69059	-0.678427	8.97246	0.0027408
Myl9	-1.69252	2.55578	61.4027	4.65174e-15
Gm17767	-1.69637	-1.5863	9.4846	0.00207204
2610318N02Rik	-1.70154	1.20272	30.8226	2.82721e-08
Myh3	-1.70355	2.27567	35.2181	2.9477e-09
Adam23	-1.70983	1.96794	40.5609	1.90584e-10
E330034G19Rik	-1.71545	1.16081	23.8751	1.02792e-06
Adam12	-1.71615	-0.159069	11.2115	0.00081291
Lama5	-1.72259	1.06558	19.3806	1.07088e-05
Ano1	-1.73573	-0.399157	15.0371	0.000105417
Adcy2	-1.73834	3.16625	101.95	5.69281e-24
Mex3b	-1.74611	3.27963	83.9699	5.02374e-20
Fam160a1	-1.7539	-0.385938	11.5473	0.000678487
Magix	-1.75419	0.118754	15.4404	8.51497e-05
Rab11fip4	-1.75606	5.16024	195.172	2.36331e-44
Perp	-1.75824	1.92963	39.4971	3.28541e-10
Hpgds	-1.75958	4.28846	155.419	1.13388e-35
Gm14230	-1.76097	0.0534097	17.9968	2.21281e-05
Aatk	-1.76359	0.547612	18.0016	2.20721e-05
Eva1c	-1.76879	0.732115	23.6841	1.13514e-06
Adamtsl2	-1.76993	-0.327524	8.88046	0.00288239
Kctd12	-1.7737	3.32535	84.2298	4.40486e-20
Kbtbd11	-1.77552	3.28921	10.9156	0.000953581
Atp10b	-1.77656	2.30483	58.7762	1.76668e-14
Parvb	-1.78707	7.05053	214.012	1.83028e-48
Proser2	-1.78715	0.492723	8.77678	0.0030509
Phlda2	-1.79195	-1.36178	8.87205	0.00289569
Fam81a	-1.79749	6.3022	240.617	2.88563e-54
Spred2	-1.79822	4.72221	175.502	4.65083e-40
Nfasc	-1.80215	1.58115	40.9239	1.58275e-10
Scn1a	-1.80958	2.43994	43.4288	4.39677e-11
Sema6d	-1.81532	3.79742	121.721	2.65725e-28
Enpp2	-1.81855	6.23797	348.507	8.9602e-78
Apbb1ip	-1.81947	0.596474	23.6771	1.13929e-06
Bend7	-1.82076	-0.764117	8.65801	0.00325627
Deb1	-1.82491	5.06544	234.22	7.1634e-53
Fbxl7	-1.82532	1.44079	39.7988	2.81525e-10
Gm9864	-1.8282	0.532949	23.9136	1.00758e-06
Gm10825	-1.82841	1.6326	34.5527	4.14863e-09
Tgfb1	-1.83973	1.85982	41.6135	1.11224e-10
Gpd1	-1.84054	3.05079	94.473	2.48463e-22
Flt4	-1.85831	-0.781492	12.8121	0.000344393
Abi3	-1.86731	0.016299	18.5796	1.62956e-05
Epha1	-1.87351	-0.950079	15.6291	7.70584e-05
Sptb	-1.87512	-1.58795	8.4833	0.00358422
P2ry1	-1.87833	-1.30375	12.476	0.000412207
Tmem86a	-1.88809	1.27591	32.492	1.19684e-08
6330403L08Rik	-1.88911	-1.10467	11.1367	0.000846371
Npnt	-1.89173	5.18141	101.841	6.01681e-24
Adcy7	-1.89674	4.9709	260.093	1.63759e-58
Slc22a17	-1.89939	-1.27702	9.65854	0.00188474
Adam19	-1.90792	4.60413	240.249	3.47131e-54
Rcsd1	-1.91556	1.09515	35.9813	1.99218e-09
Shc4	-1.92097	7.06294	265.674	9.94736e-60
Gm12892	-1.9282	-1.41058	8.26269	0.00404682
Ddit4l	-1.93213	0.183608	19.3364	1.09597e-05
Rsph1	-1.94268	-0.49605	14.5189	0.000138757
Matn3	-1.94675	0.58306	25.6037	4.19244e-07
Elk3	-1.94958	4.84171	298.851	5.86139e-67
Trpm1	-1.95229	6.2493	277.707	2.37284e-62
Mcc	-1.95269	5.65975	223.578	1.49917e-50
Crlf1	-1.95376	0.783093	21.5872	3.38095e-06
Tinagl1	-1.95815	4.83474	88.3306	5.53796e-21
Cmtm5	-1.95916	1.4936	39.0784	4.07115e-10
Zfp69	-1.96086	0.631439	28.1048	1.14923e-07
Camk2a	-1.96322	-1.50297	8.70069	0.00318089
Itgb3	-1.96393	3.74238	121.76	2.60554e-28
Lgr6	-1.96853	0.279537	13.7033	0.000214074
Gli1	-1.9691	-1.51886	10.6427	0.00110505
Trnp1	-1.98523	3.40948	124.346	7.07715e-29
Prss12	-1.99668	3.60966	131.254	2.17888e-30
St6galnac3	-2.00102	2.72628	102.113	5.24484e-24
Col9a1	-2.00188	0.412741	25.0873	5.47932e-07
Dnaic1	-2.01002	6.04335	408.124	9.38498e-91
Prokr1	-2.01065	2.29188	53.1055	3.16107e-13
Sertad4	-2.03052	-0.309773	22.8363	1.76399e-06
Gsta1	-2.03801	5.59549	369.872	1.99507e-82
Socs2	-2.06829	1.89718	49.0453	2.50123e-12
Khdc3	-2.07385	-1.77147	9.74976	0.00179347
Aldh1a3	-2.07483	0.769582	34.5283	4.2009e-09
Adgb	-2.09038	3.532	129.154	6.27587e-30
Rapgef3	-2.09241	4.48676	255.451	1.68319e-57
Veph1	-2.09322	1.50841	54.4737	1.57546e-13
Slc16a7	-2.09563	3.96936	228.612	1.19672e-51
Sema3d	-2.10253	0.554611	24.1416	8.95075e-07
Gm973	-2.11165	3.32617	131.971	1.51821e-30
Hes1	-2.11485	1.00766	35.1505	3.05181e-09
Gm12503	-2.11539	-1.0321	9.34227	0.00223928
Atp8b3	-2.13685	-0.500593	15.5631	7.97974e-05
Ctgf	-2.14221	2.1629	41.4626	1.2015e-10
Fgf1	-2.1485	3.48501	137.268	1.0534e-31
Snhg7os	-2.15302	-0.242222	15.0699	0.000103604
Sucnr1	-2.15873	-1.43707	11.3554	0.000752269
Camk2n1	-2.16278	3.06573	105.849	7.95749e-25
Gjb2	-2.17093	7.01339	308.861	3.86764e-69
Col1a2	-2.17417	3.42877	125.092	4.85847e-29
Aqp4	-2.18887	3.41234	152.335	5.35425e-35
Igsf3	-2.20277	5.68305	452.297	2.28124e-100
Trim71	-2.20989	2.77547	86.0883	1.72081e-20
Dync1i1	-2.21205	1.55618	53.2718	2.90449e-13
Hoxb9	-2.22109	-1.60526	10.0278	0.00154194
Enho	-2.22148	4.82683	333.583	1.59351e-74
Cntfr	-2.25217	5.5872	359.55	3.52831e-80
Prickle2	-2.25945	0.26832	15.5735	7.93583e-05
Csdc2	-2.27005	-1.71588	10.3479	0.00129621
Gm11769	-2.29118	-1.65736	10.5008	0.00119324
Afap1l2	-2.30787	0.0316495	23.2869	1.39545e-06
Smtnl2	-2.32392	0.119553	13.9057	0.000192211
Ttbk1	-2.32702	1.00073	43.7492	3.73261e-11
Megf6	-2.32823	4.14298	237.542	1.35123e-53
Pla2g5	-2.34488	1.86321	87.6466	7.82609e-21
Camk2b	-2.363	-1.62391	10.4754	0.00120976
Ica1l	-2.37103	-1.45604	12.3564	0.000439469
Ache	-2.37232	1.31152	32.3633	1.27879e-08
Hlf	-2.38799	-1.37766	9.73115	0.00181171
Chdh	-2.39344	-1.96363	8.72785	0.00313385
Kcnh2	-2.4087	-0.793139	15.9659	6.44934e-05
Gpr37	-2.42385	4.17769	204.746	1.92426e-46
Cda	-2.42655	-2.05552	11.8975	0.000562089
Cd72	-2.42699	1.10263	48.8654	2.74145e-12
Rtn4r	-2.42829	-1.60375	12.3506	0.000440856
Gm12602	-2.43159	-1.21988	14.0699	0.000176144
Masp1	-2.43605	2.56763	75.0673	4.54938e-18
4930555B11Rik	-2.43668	-1.65867	13.6077	0.000225255
Tm4sf1	-2.43829	5.01198	200.822	1.38206e-45
Nek10	-2.47608	1.67929	61.1925	5.1759e-15
Spry1	-2.4988	0.373279	37.253	1.03757e-09
Nrip3	-2.50814	-0.476721	26.5751	2.53485e-07
Pgf	-2.50925	-0.331051	8.74964	0.00309664
Ighg2c	-2.51377	-2.12872	10.0409	0.00153105
Hhatl	-2.51596	-1.89655	10.3013	0.00132939
Wnt6	-2.51902	-0.49437	28.5908	8.94068e-08
RP23-27H19.7	-2.52664	-0.836351	13.0438	0.000304283
Neurl1a	-2.53394	-1.53778	10.3662	0.00128343
Srgap3	-2.55423	-1.04561	11.8649	0.000572026
4921507P07Rik	-2.55896	-2.50316	8.67057	0.00323391
Ttn	-2.56571	4.17135	74.0708	7.53651e-18
5033430I15Rik	-2.59537	-0.666761	23.4046	1.31263e-06
Gm20619	-2.59807	0.1024	28.2604	1.06045e-07
Shisa2	-2.61222	-0.50687	10.3234	0.00131355
Ceacam1	-2.63072	-1.94292	10.9602	0.000930875
Rapgef3os2	-2.63635	0.534287	46.8018	7.85424e-12
Abcb9	-2.64799	0.0879387	33.0144	9.1477e-09
Spint1	-2.65414	-1.31538	16.9979	3.74219e-05
Siglec1	-2.66915	-2.08108	11.1162	0.00085575
Acap1	-2.67179	-1.6234	13.0793	0.000298571
Nr4a1	-2.6878	2.69194	132.203	1.35076e-30
Azgp1	-2.69118	1.52847	67.0463	2.652e-16
Dnm1	-2.70661	0.613329	35.2175	2.94868e-09
Vipr2	-2.70997	-0.0518608	31.0838	2.47122e-08
Mgll	-2.71436	7.17735	312.153	7.41542e-70
Gm13889	-2.71568	-0.430794	16.4311	5.04516e-05
Laptm5	-2.72529	-2.4083	9.27402	0.00232427
Arxes1	-2.72764	-1.2566	12.6174	0.000382171
Gm26581	-2.73259	1.10505	33.0678	8.89993e-09
B230104I21Rik	-2.73514	-2.50351	8.33987	0.00387844
Wnt10a	-2.73814	-1.81289	13.044	0.000304258
Rimkla	-2.75175	-2.43879	8.59896	0.00336356
5730559C18Rik	-2.76197	-1.51795	17.3424	3.12143e-05
Rasef	-2.77404	-1.91715	13.8605	0.000196891
Etv5	-2.79914	3.0436	96.6209	8.39573e-23
Sp9	-2.844	-2.37762	9.62102	0.00192363
Sgcg	-2.86027	1.07362	57.606	3.20245e-14
Gm22	-2.86532	1.77552	49.1653	2.3528e-12
Asb2	-2.8819	-0.0416941	27.183	1.8508e-07
Dhrs2	-2.91329	-0.519738	32.1373	1.4365e-08
Oca2	-2.91969	0.657103	63.6563	1.48137e-15
Gjb1	-2.92953	-1.24759	17.8338	2.4106e-05
Fam131b	-2.99542	-0.411662	32.4352	1.23234e-08
Prkar1b	-3.01568	-1.71438	17.2989	3.19366e-05
Gja3	-3.03294	-1.11855	12.4766	0.000412076
Cer1	-3.03732	-0.941496	21.5923	3.37199e-06
Il17rd	-3.04912	-0.603842	26.3079	2.91102e-07
Hoxa11os	-3.05404	0.535125	49.4416	2.04362e-12
Gm20431	-3.10889	-0.635731	25.8003	3.78634e-07
Lamb1	-3.11744	-1.34871	12.325	0.000446928
Sned1	-3.11829	-1.44026	9.51397	0.00203914
Vmn1r181	-3.12848	-2.05532	12.983	0.000314332
Itgal	-3.14747	-1.33363	22.9062	1.70098e-06
Ednra	-3.17878	-1.87553	13.3933	0.000252525
Odf3l1	-3.2218	0.740683	71.1979	3.23131e-17
Rasgrp2	-3.2314	-0.340376	39.2805	3.67087e-10
Samd3	-3.26811	0.122692	49.1755	2.34058e-12
Fam71f1	-3.28175	0.392733	35.7669	2.22392e-09
Egr1	-3.32034	0.356398	49.9818	1.55176e-12
RP23-2C16.2	-3.35514	-1.51871	22.5575	2.03945e-06
Spsb4	-3.36943	3.96704	250.439	2.08301e-56
Car6	-3.42974	5.41107	219.106	1.41677e-49
Lgr5	-3.5104	0.261328	55.8951	7.64422e-14
Rasd2	-3.58955	-2.26218	11.2584	0.000792622
2210011C24Rik	-3.63127	-1.48688	19.3961	1.06225e-05
Hs3st1	-3.65213	2.3362	194.454	3.38974e-44
Art4	-3.65445	-1.91864	20.3396	6.48461e-06
Col4a4	-3.66941	-0.742241	39.3847	3.48014e-10
Gm14730	-3.78393	-2.282	15.2841	9.24905e-05
Tmem82	-3.80158	-1.33004	18.4538	1.74077e-05
Hoxa11	-3.81679	1.80767	137.743	8.29657e-32
Cspg4	-3.84605	0.234093	67.8019	1.80772e-16
Vwf	-3.87079	0.82228	94.3858	2.59649e-22
Bcan	-3.88405	-0.887277	14.8344	0.000117375
Eef1a2	-3.96927	-2.31849	15.6657	7.55822e-05
Spry4	-4.05649	-0.137975	43.8856	3.48134e-11
Etv4	-4.07755	0.513299	43.4931	4.25463e-11
Fmnl1	-4.16276	-2.15402	15.2163	9.5874e-05
Gm10719	-4.24839	-2.71167	9.0278	0.00265905
Abca12	-4.26129	8.08392	809.536	4.55822e-178
Slc24a4	-4.27626	-1.02957	47.535	5.40308e-12
Cyp7a1	-4.53454	-0.0297033	73.2012	1.17082e-17
Slc39a4	-4.73416	-3.31908	8.25695	0.00405962
Nr0b2	-4.7398	-3.43952	8.91522	0.00282803
9330179D12Rik	-4.74109	-3.31911	9.05107	0.00262542
Scel	-4.74155	-3.31934	9.09816	0.00255867
H60b	-4.74194	-3.26253	9.10041	0.00255552
Mfrp	-4.88249	-3.13526	10.0668	0.00150965
Colec11	-4.9435	-3.20772	9.39813	0.00217207
Cck	-4.94393	3.49978	273.113	2.37961e-61
4921506M07Rik	-4.95057	-2.87567	10.1183	0.00146806
Bok	-4.9549	-3.20785	9.17601	0.00245209
Arhgap27os1	-4.95493	-3.26248	9.20247	0.00241689
Arpp21	-4.95544	-3.00859	9.73312	0.00180977
Dlk2	-4.95556	-2.91861	9.84817	0.00170001
Slc51a	-4.95622	-3.20814	10.4361	0.00123578
Gm19557	-4.98465	-2.91746	9.17771	0.0024498
Emid1	-4.99369	-2.71468	8.52646	0.00350021
Ppp1r16b	-4.99814	0.943617	97.3977	5.67123e-23
Wfdc6a	-5.04749	-2.1319	10.4537	0.00122406
Hdac9	-5.07193	-2.50461	8.72855	0.00313265
Prrt4	-5.10125	-2.9635	9.55446	0.00199464
Gm11537	-5.13195	-3.15478	8.89927	0.00285285
Gm13357	-5.16259	-2.7928	10.3938	0.00126442
Gm20708	-5.27154	-2.64614	10.98	0.000921015
Mcoln3	-5.27626	-3.15594	10.4205	0.00124623
Gm26764	-5.30222	-2.71489	12.6094	0.000383817
Gm16010	-5.35739	0.797509	101.903	5.82936e-24
Amica1	-5.45051	-2.96299	11.7097	0.000621748
Gm2115	-5.45505	-2.71523	14.3301	0.000153389
Gm12405	-5.47429	-2.79239	12.8728	0.000333387
Sema5b	-5.67156	-2.79348	13.5069	0.000237688
Igfn1	-5.71254	-2.20843	16.4413	5.01813e-05
Gm26834	-5.81875	-2.40838	14.9319	0.000111464
Umodl1	-5.8195	-2.43915	15.4454	8.4925e-05
Gm28539	-5.93919	-2.78494	20.248	6.80252e-06
Nacad	-6.02776	-2.05517	20.5601	5.77893e-06
9530026P05Rik	-6.02857	-2.00908	21.171	4.20078e-06
Gm16531	-6.16349	-2.87649	9.46691	0.00209212
Gm15801	-6.17394	-2.0341	10.1151	0.00147062
Zfp781	-6.33766	-1.63548	14.3222	0.000154034
Tmem179	-6.52215	-1.79196	27.8776	1.29235e-07
Gm10800	-6.73857	-0.865785	27.8759	1.29348e-07
Pnpla3	-7.08281	-1.56904	36.014	1.95909e-09
Rapgef3os1	-7.29333	-1.2171	38.6397	5.09716e-10
Rpl35a-ps3	-7.60681	-0.440495	9.32875	0.00225586
Gm28037	-7.70173	-1.45513	11.8297	0.000582939
AC102815.1	-7.89524	-0.153052	9.57828	0.00196893
Gm13370	-9.70059	0.533341	15.0191	0.000106427
