# Supplementary material for: DRG2 is required for surface localization of PD-L1 and the efficacy of anti-PD-1 therapy
Source: Cell Death Discov. 2024 May 27;10:260. doi: 10.1038/s41420-024-02027-x (PMC11130180; doi:10.1038/s41420-024-02027-x)
Supplement: Supplementary file 4 — Table S3 [file 41420_2024_2027_MOESM4_ESM.xlsx]

## Sheet: Table S3
Table S3. Differentially expressed genes (DEGs) (adjusted p value < 0.05 with an absolute log2FC>1.0) in the comparison of IFN-γ-treated B16F10/shDRG2 cells with IFN-γ-treated B16F10/pLKO cells
Genes	logFC	logCPM	LR	PValue
Gm8226	11.2134	2.7257	315.793	1.19498e-70
Gm3055	7.85548	-0.937546	34.3811	4.53093e-09
Rps19-ps2	6.91362	-1.02181	33.6873	6.47232e-09
Gm14414	6.7853	-0.996616	31.2474	2.27151e-08
Gm38317	6.16822	-1.55653	18.2886	1.8984e-05
Rpl21-ps15	6.11242	-2.32419	17.1048	3.53722e-05
Dcaf12l1	5.84208	-2.67828	17.0623	3.61738e-05
Gm26512	5.27348	-3.26386	12.8457	0.000338252
Epb4.2	3.88926	-2.41025	17.5464	2.80377e-05
Gm20422	3.75034	-2.13178	17.2848	3.21744e-05
Dlg2	3.56716	-2.0318	13.9845	0.000184326
C1ql3	2.95264	-1.35015	21.0937	4.37357e-06
Slc16a7	2.89539	3.96936	231.255	3.17453e-52
Scara5	2.83734	0.72253	35.2605	2.8843e-09
Gja5	2.69696	0.735297	43.2687	4.77159e-11
Aldh1a1	2.32768	-0.967042	20.3781	6.35513e-06
Ms4a4d	2.08581	-1.77599	13.5782	0.000228831
Runx1t1	2.06705	1.00388	36.2286	1.7548e-09
Tgm2	1.83202	4.72933	217.051	3.97888e-49
Gstm6	1.75555	1.32231	18.0833	2.11448e-05
Gstt1	1.51114	0.279434	14.5279	0.0001381
Atp2b4	1.44963	3.10721	52.5342	4.22823e-13
Scube3	1.42426	2.74217	49.879	1.63525e-12
Adam23	1.40488	1.96794	19.9836	7.81102e-06
Tmie	1.363	2.01496	25.7815	3.82337e-07
Ak7	1.33954	1.67424	26.0616	3.30703e-07
Xdh	1.31566	3.41362	37.328	9.98423e-10
Map7d2	1.16123	3.00143	39.057	4.11618e-10
1110002E22Rik	1.15662	1.06514	12.7173	0.000362291
Nuggc	1.10374	1.6913	18.3209	1.86646e-05
Ehd2	1.08867	5.05546	79.9856	3.77157e-19
Mpeg1	1.05281	4.44815	36.8932	1.24783e-09
Ghr	1.00879	2.8437	23.9574	9.84896e-07
Anpep	-1.01471	2.92577	23.4106	1.30855e-06
Abca12	-1.02379	8.08392	55.7413	8.26626e-14
Pacs1	-1.04933	2.97444	31.8912	1.63057e-08
Itpr3	-1.06666	1.28094	13.7246	0.000211664
Tnfrsf10b	-1.09545	3.53378	42.3267	7.72306e-11
Shank1	-1.20307	1.28406	13.7747	0.000206088
Pmepa1	-1.21582	3.01452	27.8794	1.29118e-07
Lhfp	-1.23487	1.87661	13.8593	0.00019702
Myh3	-1.26369	2.27567	18.9778	1.32248e-05
Itpr2	-1.27553	3.96706	81.3323	1.90783e-19
Thbs1	-1.2762	3.30801	29.7748	4.85269e-08
Kctd12	-1.35149	3.32535	47.7668	4.8006e-12
Trf	-1.37527	2.56832	40.256	2.22771e-10
Serpinb6b	-1.39156	0.776361	19.4344	1.04112e-05
Cd72	-1.40759	1.10263	14.4917	0.000140781
Kcnq5	-1.4296	0.663896	14.8064	0.000119134
Car6	-1.52151	5.41107	46.3951	9.66556e-12
Col15a1	-1.5475	0.775713	16.4661	4.95276e-05
Brsk1	-1.56615	-0.228932	13.071	0.000299908
Gng2	-1.56629	1.71477	18.5959	1.61564e-05
Gria4	-1.5766	2.31673	36.1353	1.84083e-09
Fstl1	-1.60769	-0.445332	13.9155	0.000191212
Gm9732	-1.64979	1.38557	35.7143	2.28481e-09
Mtss1	-1.67726	1.14402	18.1957	1.99333e-05
Ddx25	-1.74626	1.79521	47.4061	5.77023e-12
Gm26920	-1.74893	0.255312	17.0738	3.59557e-05
Mest	-1.75054	3.49958	69.3445	8.26828e-17
Kif26b	-1.77369	2.31538	45.9267	1.22762e-11
Col8a1	-1.78943	-0.713028	13.2051	0.000279183
Gm26581	-1.7979	1.10505	13.4703	0.000242369
C230014O12Rik	-1.8029	-0.0666988	13.6044	0.000225659
Lama5	-1.80866	1.06558	21.7145	3.16396e-06
Crlf1	-1.82353	0.783093	18.6395	1.57911e-05
Fabp3	-1.84487	0.452985	25.8434	3.70277e-07
Lurap1l	-1.87703	-1.05614	14.4602	0.000143155
Crb2	-1.87979	0.073661	18.4731	1.72319e-05
Ptgfrn	-1.93667	-0.444683	14.7252	0.000124374
Iqch	-1.96578	-1.33072	13.4824	0.000240816
Pnma2	-1.98957	2.31841	73.8121	8.59178e-18
Phf19	-2.00096	0.116301	21.2538	4.02308e-06
Masp1	-2.01697	2.56763	50.3599	1.27985e-12
Adamtsl2	-2.06953	-0.327524	12.7322	0.000359415
2310057J18Rik	-2.1485	3.22694	155.957	8.64931e-36
Jmjd8	-2.1546	2.67401	93.056	5.0835e-22
Bend7	-2.17923	-0.764117	13.2615	0.000270911
Man1a	-2.19865	-0.114826	21.7552	3.09751e-06
Slc15a3	-2.24885	-1.10528	19.0061	1.303e-05
Cdh13	-2.3601	0.659099	24.1222	9.04139e-07
Gm5930	-2.38746	-0.725937	18.5502	1.65489e-05
Aldoc	-2.41602	-0.00241805	22.7493	1.84569e-06
Sema3c	-2.48567	-0.47221	23.2149	1.44867e-06
Tgfa	-2.4901	-0.918159	21.2706	3.988e-06
Fggy	-2.49684	-1.30462	21.0472	4.48106e-06
Gm20431	-2.52213	-0.635731	15.5321	8.11172e-05
Mst1	-2.60944	-1.26355	18.5144	1.68625e-05
Xlr	-2.65309	-1.89644	12.8722	0.000333504
Tmem265	-2.69299	-1.33204	15.3915	8.73793e-05
Pde3a	-2.74184	-1.81437	13.3655	0.000256301
Gm8011	-2.77648	-2.14443	13.3785	0.000254529
Lgr6	-2.82447	0.279537	30.8762	2.75023e-08
Gm13230	-2.96208	1.23617	80.7992	2.4986e-19
Nat8l	-2.97281	-1.34854	17.4463	2.95532e-05
Cabp7	-3.00186	-1.13203	15.1448	9.95703e-05
Srgap3	-3.00348	-1.04561	18.1407	2.05174e-05
Ece1	-3.04917	-0.387434	33.9093	5.77415e-09
Gm6526	-3.06906	-1.65848	21.5036	3.5316e-06
Gja3	-3.07966	-1.11855	13.1392	0.000289183
Shisa2	-3.08239	-0.50687	16.2624	5.51467e-05
Arxes1	-3.10083	-1.2566	18.1845	2.00504e-05
Inpp5d	-3.12151	-1.42367	20.6525	5.50643e-06
Tmc7	-3.20183	-1.50489	18.834	1.42605e-05
Drg2	-3.25397	5.28857	602.455	4.89545e-133
Efhd1	-3.26403	-1.58698	19.6406	9.346e-06
Gm15107	-3.32989	0.0727597	31.0941	2.45822e-08
Prickle2	-3.36491	0.26832	42.736	6.26496e-11
Fhit	-3.40565	-2.05699	14.6023	0.000132754
Lysmd2	-3.55343	-1.43828	20.1809	7.04543e-06
Tmem82	-3.6418	-1.33004	16.5858	4.64982e-05
Myo1b	-3.68728	0.175254	58.0869	2.50785e-14
Nqo1	-3.82926	-2.29036	15.5389	8.08261e-05
Oprd1	-4.06996	-1.16981	29.4932	5.61127e-08
3830403N18Rik	-4.38038	-0.488218	55.0266	1.18912e-13
Dppa2	-4.39999	-1.89665	24.507	7.40392e-07
Efs	-4.51789	-1.48746	26.4525	2.70102e-07
Bcan	-4.5505	-0.887277	24.1747	8.79812e-07
Irf7	-4.83122	2.17244	284.558	7.62646e-64
Cachd1	-4.98477	-1.51938	33.6819	6.49017e-09
Ccr10	-5.26376	-2.83352	12.7191	0.000361949
Gm13285	-5.39132	-2.52069	13.0425	0.000304499
Gm5622	-5.65996	-2.67817	15.4571	8.43984e-05
Gm37711	-5.77135	-2.60618	16.7793	4.19884e-05
Nacad	-5.78783	-2.05517	17.7303	2.54536e-05
Arhgef5	-5.80118	-2.57057	15.7862	7.09172e-05
Ccdc149	-5.94626	-2.20921	15.2932	9.2049e-05
Gucy1a3	-6.10083	-2.67682	18.2027	1.98595e-05
N28178	-6.1536	-2.91854	20.8507	4.9652e-06
Rgs7bp	-6.26217	-2.1554	22.1235	2.55655e-06
Sytl4	-6.34111	-2.0801	23.4588	1.27617e-06
Serpine2	-6.34973	-1.9631	20.2025	6.96611e-06
Wfdc6a	-6.39048	-2.1319	24.0641	9.31795e-07
Mroh3	-6.53443	-2.34784	29.3534	6.03104e-08
Rassf4	-6.60326	-2.15508	26.8889	2.15488e-07
Sptbn2	-6.62034	-0.0417701	77.518	1.3152e-18
Rps19-ps1	-6.86093	-2.51123	36.0971	1.8773e-09
Aff2	-6.97992	-1.20871	36.0617	1.91171e-09
Ly9	-6.98894	-2.05488	34.9317	3.41478e-09
Cadm3	-6.99833	-1.73543	33.6983	6.43562e-09
Col26a1	-7.05872	-1.62396	39.0248	4.18452e-10
Gm20784	-7.47557	-2.18332	13.7066	0.000213704
Zfp781	-7.61673	-1.63548	22.6545	1.93903e-06
Xk	-7.77031	-1.3035	55.9609	7.39285e-14
Aoc1	-7.81884	-1.16721	60.7632	6.43688e-15
Kcnk5	-8.06639	-0.164384	68.0933	1.5594e-16
Arhgap32	-8.0773	-0.33476	64.3147	1.06051e-15
Ubqln2	-8.47015	-0.347168	77.3808	1.40981e-18
Pycard	-8.53623	2.00785	366.958	8.59949e-82
Lgals3	-8.67513	-0.837176	61.9734	3.48135e-15
Usp29	-9.09368	0.445516	109.856	1.0536e-25
Zfp503	-9.27843	0.247384	124.13	7.89166e-29
Gm8923	-9.88305	0.550931	28.928	7.51179e-08
